# Supplementary material for: Identifying and analyzing different cancer subtypes using RNA-seq data of blood platelets
Source: Oncotarget. 2017 Sep 15;8(50):87494–511. doi: 10.18632/oncotarget.20903 (PMC5675649; doi:10.18632/oncotarget.20903)
Supplement: Supplementary file 2 [file oncotarget-08-87494-s002.xlsx]

## Sheet: Sheet1
Supplementary Table 1: The MaxRel feature list yielded by the mRMR method
Order	Feature name	MI value
1	ENSG00000155657	0.41616
2	ENSG00000008988	0.40741
3	ENSG00000177600	0.40519
4	ENSG00000211772	0.39637
5	ENSG00000168028	0.39332
6	ENSG00000142534	0.38361
7	ENSG00000142676	0.38083
8	ENSG00000105193	0.38046
9	ENSG00000160654	0.37894
10	ENSG00000168421	0.37333
11	ENSG00000139193	0.36859
12	ENSG00000131469	0.36793
13	ENSG00000163682	0.36787
14	ENSG00000071082	0.36689
15	ENSG00000149311	0.36681
16	ENSG00000149806	0.3663
17	ENSG00000109475	0.36617
18	ENSG00000089009	0.36584
19	ENSG00000143947	0.35966
20	ENSG00000229164	0.35809
21	ENSG00000112977	0.35679
22	ENSG00000166441	0.35651
23	ENSG00000108848	0.35224
24	ENSG00000148303	0.35179
25	ENSG00000197958	0.34662
26	ENSG00000152818	0.34646
27	ENSG00000142937	0.34644
28	ENSG00000136942	0.34596
29	ENSG00000145425	0.34272
30	ENSG00000144713	0.34261
31	ENSG00000112306	0.3423
32	ENSG00000108107	0.33738
33	ENSG00000063177	0.3368
34	ENSG00000196199	0.33663
35	ENSG00000174501	0.33571
36	ENSG00000137154	0.33484
37	ENSG00000231500	0.33341
38	ENSG00000138326	0.33279
39	ENSG00000162894	0.3324
40	ENSG00000116754	0.33232
41	ENSG00000163519	0.3313
42	ENSG00000174444	0.3298
43	ENSG00000196912	0.32946
44	ENSG00000105372	0.32808
45	ENSG00000213741	0.32759
46	ENSG00000171858	0.32754
47	ENSG00000139626	0.32753
48	ENSG00000115268	0.32743
49	ENSG00000105640	0.32705
50	ENSG00000198851	0.3258
51	ENSG00000142546	0.32574
52	ENSG00000114391	0.32573
53	ENSG00000177954	0.32528
54	ENSG00000167526	0.32434
55	ENSG00000126353	0.32406
56	ENSG00000083845	0.32261
57	ENSG00000123349	0.32261
58	ENSG00000108298	0.32231
59	ENSG00000142541	0.32173
60	ENSG00000132424	0.32068
61	ENSG00000118181	0.31936
62	ENSG00000147604	0.31852
63	ENSG00000163492	0.31781
64	ENSG00000135976	0.31764
65	ENSG00000156738	0.31742
66	ENSG00000159140	0.31701
67	ENSG00000147403	0.31608
68	ENSG00000168685	0.31595
69	ENSG00000100316	0.31525
70	ENSG00000125691	0.31457
71	ENSG00000145241	0.3136
72	ENSG00000137818	0.30848
73	ENSG00000161016	0.30651
74	ENSG00000197756	0.30624
75	ENSG00000172809	0.30595
76	ENSG00000156467	0.30532
77	ENSG00000130255	0.30431
78	ENSG00000115523	0.30092
79	ENSG00000110700	0.30087
80	ENSG00000116251	0.30053
81	ENSG00000164587	0.30029
82	ENSG00000145592	0.29949
83	ENSG00000171863	0.2989
84	ENSG00000013016	0.29803
85	ENSG00000204628	0.29792
86	ENSG00000122406	0.29641
87	ENSG00000089157	0.29588
88	ENSG00000034510	0.29375
89	ENSG00000198755	0.29297
90	ENSG00000174456	0.29262
91	ENSG00000014216	0.29149
92	ENSG00000265148	0.29134
93	ENSG00000004534	0.29087
94	ENSG00000122026	0.28993
95	ENSG00000234741	0.28515
96	ENSG00000186854	0.28481
97	ENSG00000136003	0.28449
98	ENSG00000198242	0.28254
99	ENSG00000138795	0.28236
100	ENSG00000181104	0.28106
101	ENSG00000130958	0.28028
102	ENSG00000054654	0.27889
103	ENSG00000135390	0.27885
104	ENSG00000114942	0.27861
105	ENSG00000198034	0.27857
106	ENSG00000188846	0.27818
107	ENSG00000132485	0.27795
108	ENSG00000160991	0.2775
109	ENSG00000167286	0.27605
110	ENSG00000100941	0.27553
111	ENSG00000162244	0.2754
112	ENSG00000038219	0.27482
113	ENSG00000162722	0.2747
114	ENSG00000141524	0.2722
115	ENSG00000186468	0.27095
116	ENSG00000143162	0.27015
117	ENSG00000168118	0.2698
118	ENSG00000071051	0.26963
119	ENSG00000179144	0.2693
120	ENSG00000153162	0.26916
121	ENSG00000198858	0.26912
122	ENSG00000196154	0.26756
123	ENSG00000129003	0.26752
124	ENSG00000047365	0.26745
125	ENSG00000135334	0.26731
126	ENSG00000152795	0.26562
127	ENSG00000197324	0.26553
128	ENSG00000205309	0.26537
129	ENSG00000127184	0.2652
130	ENSG00000119707	0.26517
131	ENSG00000107890	0.26466
132	ENSG00000149273	0.26301
133	ENSG00000229117	0.26282
134	ENSG00000119280	0.26267
135	ENSG00000104529	0.26246
136	ENSG00000178982	0.26234
137	ENSG00000133112	0.26226
138	ENSG00000142089	0.26188
139	ENSG00000171634	0.26146
140	ENSG00000087460	0.26137
141	ENSG00000085224	0.2612
142	ENSG00000122224	0.26101
143	ENSG00000166501	0.25986
144	ENSG00000047410	0.25978
145	ENSG00000100439	0.25863
146	ENSG00000108960	0.25805
147	ENSG00000105374	0.25681
148	ENSG00000163714	0.25662
149	ENSG00000109920	0.2566
150	ENSG00000131018	0.25652
151	ENSG00000137198	0.25622
152	ENSG00000188243	0.25621
153	ENSG00000005483	0.25617
154	ENSG00000211899	0.25452
155	ENSG00000095321	0.25426
156	ENSG00000072110	0.25402
157	ENSG00000096060	0.25384
158	ENSG00000165914	0.2537
159	ENSG00000075884	0.2537
160	ENSG00000099785	0.25363
161	ENSG00000005249	0.25331
162	ENSG00000097021	0.25323
163	ENSG00000184007	0.25318
164	ENSG00000107816	0.25287
165	ENSG00000151414	0.25162
166	ENSG00000142765	0.2516
167	ENSG00000132475	0.25154
168	ENSG00000185101	0.25143
169	ENSG00000117523	0.25137
170	ENSG00000089012	0.25057
171	ENSG00000116824	0.25006
172	ENSG00000148843	0.2498
173	ENSG00000198833	0.24959
174	ENSG00000253394	0.24946
175	ENSG00000135968	0.24877
176	ENSG00000023445	0.24873
177	ENSG00000117691	0.2487
178	ENSG00000156256	0.24844
179	ENSG00000198874	0.24809
180	ENSG00000186591	0.24782
181	ENSG00000100201	0.24766
182	ENSG00000169567	0.24749
183	ENSG00000159346	0.24697
184	ENSG00000180354	0.24691
185	ENSG00000140416	0.24659
186	ENSG00000142694	0.24614
187	ENSG00000233927	0.24607
188	ENSG00000164190	0.24551
189	ENSG00000159692	0.24541
190	ENSG00000145734	0.24504
191	ENSG00000009790	0.24501
192	ENSG00000072422	0.24462
193	ENSG00000196531	0.24442
194	ENSG00000156482	0.24429
195	ENSG00000002330	0.24409
196	ENSG00000118508	0.24397
197	ENSG00000129355	0.24387
198	ENSG00000128245	0.24383
199	ENSG00000054267	0.24376
200	ENSG00000159461	0.24371
201	ENSG00000135486	0.24338
202	ENSG00000145741	0.24335
203	ENSG00000182287	0.24335
204	ENSG00000167460	0.24303
205	ENSG00000106211	0.24255
206	ENSG00000177455	0.2424
207	ENSG00000182899	0.24196
208	ENSG00000188186	0.24187
209	ENSG00000105369	0.24081
210	ENSG00000186166	0.24072
211	ENSG00000198625	0.24047
212	ENSG00000081059	0.24043
213	ENSG00000111796	0.24036
214	ENSG00000047597	0.24013
215	ENSG00000069493	0.24005
216	ENSG00000160999	0.24
217	ENSG00000159069	0.23983
218	ENSG00000198918	0.23942
219	ENSG00000140386	0.23932
220	ENSG00000105202	0.23911
221	ENSG00000006007	0.23907
222	ENSG00000113361	0.23906
223	ENSG00000128159	0.23866
224	ENSG00000070961	0.23815
225	ENSG00000198931	0.23807
226	ENSG00000005961	0.23788
227	ENSG00000100030	0.23764
228	ENSG00000119397	0.23753
229	ENSG00000112078	0.23739
230	ENSG00000164821	0.23682
231	ENSG00000079805	0.23676
232	ENSG00000126934	0.23667
233	ENSG00000100888	0.23636
234	ENSG00000162368	0.2363
235	ENSG00000167978	0.23597
236	ENSG00000247774	0.23573
237	ENSG00000145649	0.23549
238	ENSG00000105402	0.23503
239	ENSG00000117289	0.23495
240	ENSG00000147168	0.23481
241	ENSG00000019582	0.23448
242	ENSG00000140859	0.23432
243	ENSG00000122359	0.23385
244	ENSG00000162909	0.23286
245	ENSG00000133627	0.23278
246	ENSG00000185800	0.23254
247	ENSG00000156381	0.23235
248	ENSG00000180694	0.23227
249	ENSG00000107581	0.23204
250	ENSG00000137642	0.23201
251	ENSG00000071127	0.23158
252	ENSG00000197912	0.23157
253	ENSG00000152404	0.23155
254	ENSG00000103187	0.2312
255	ENSG00000106948	0.23049
256	ENSG00000134419	0.23046
257	ENSG00000185909	0.23042
258	ENSG00000158417	0.2304
259	ENSG00000147162	0.23016
260	ENSG00000175387	0.22998
261	ENSG00000248124	0.22987
262	ENSG00000122986	0.22982
263	ENSG00000142102	0.22982
264	ENSG00000088826	0.22979
265	ENSG00000078369	0.22947
266	ENSG00000198000	0.22931
267	ENSG00000105355	0.22929
268	ENSG00000183597	0.22908
269	ENSG00000023697	0.22905
270	ENSG00000175899	0.22884
271	ENSG00000251562	0.2284
272	ENSG00000108100	0.22834
273	ENSG00000109062	0.22806
274	ENSG00000135899	0.22791
275	ENSG00000157978	0.22788
276	ENSG00000080824	0.22785
277	ENSG00000129636	0.22768
278	ENSG00000104903	0.22768
279	ENSG00000100731	0.22737
280	ENSG00000072818	0.22721
281	ENSG00000066697	0.22689
282	ENSG00000117616	0.22624
283	ENSG00000185946	0.22611
284	ENSG00000234919	0.22603
285	ENSG00000169925	0.22587
286	ENSG00000138080	0.22576
287	ENSG00000204257	0.22574
288	ENSG00000105063	0.22572
289	ENSG00000167642	0.22567
290	ENSG00000108669	0.2255
291	ENSG00000111716	0.22532
292	ENSG00000180448	0.22527
293	ENSG00000157837	0.22504
294	ENSG00000101558	0.22486
295	ENSG00000130201	0.22469
296	ENSG00000122435	0.22433
297	ENSG00000203485	0.22431
298	ENSG00000160445	0.2242
299	ENSG00000103415	0.22398
300	ENSG00000185963	0.22353
301	ENSG00000136238	0.22337
302	ENSG00000196126	0.22321
303	ENSG00000119242	0.22287
304	ENSG00000103942	0.22285
305	ENSG00000084734	0.22239
306	ENSG00000023902	0.22234
307	ENSG00000198898	0.22185
308	ENSG00000213402	0.22173
309	ENSG00000196182	0.22171
310	ENSG00000163660	0.22161
311	ENSG00000082781	0.22159
312	ENSG00000163728	0.22151
313	ENSG00000187231	0.22125
314	ENSG00000158457	0.2211
315	ENSG00000163479	0.22108
316	ENSG00000103260	0.22101
317	ENSG00000173821	0.22069
318	ENSG00000185989	0.22058
319	ENSG00000149781	0.22052
320	ENSG00000183723	0.2204
321	ENSG00000172159	0.2203
322	ENSG00000117614	0.22028
323	ENSG00000109063	0.22021
324	ENSG00000100813	0.22013
325	ENSG00000150045	0.21978
326	ENSG00000099940	0.21957
327	ENSG00000165716	0.21952
328	ENSG00000089639	0.21944
329	ENSG00000117400	0.2194
330	ENSG00000155984	0.21907
331	ENSG00000266402	0.21899
332	ENSG00000135932	0.21831
333	ENSG00000138385	0.21827
334	ENSG00000166598	0.21823
335	ENSG00000100650	0.21797
336	ENSG00000103175	0.2177
337	ENSG00000173264	0.21741
338	ENSG00000166452	0.21739
339	ENSG00000096384	0.21738
340	ENSG00000182208	0.21732
341	ENSG00000182253	0.21714
342	ENSG00000213563	0.21701
343	ENSG00000196924	0.2169
344	ENSG00000119139	0.21631
345	ENSG00000112739	0.21625
346	ENSG00000161011	0.21598
347	ENSG00000126458	0.2159
348	ENSG00000091592	0.21564
349	ENSG00000123739	0.21555
350	ENSG00000103145	0.21546
351	ENSG00000182512	0.21534
352	ENSG00000115756	0.21524
353	ENSG00000204219	0.21508
354	ENSG00000104408	0.21498
355	ENSG00000111786	0.21488
356	ENSG00000170486	0.21481
357	ENSG00000170144	0.2147
358	ENSG00000197006	0.21466
359	ENSG00000140479	0.21452
360	ENSG00000196683	0.21432
361	ENSG00000197728	0.21398
362	ENSG00000120833	0.21385
363	ENSG00000160014	0.2138
364	ENSG00000130881	0.21376
365	ENSG00000213672	0.21341
366	ENSG00000124535	0.21313
367	ENSG00000112031	0.21278
368	ENSG00000131188	0.21252
369	ENSG00000179632	0.21232
370	ENSG00000108465	0.21216
371	ENSG00000263264	0.21212
372	ENSG00000159840	0.21202
373	ENSG00000109787	0.21193
374	ENSG00000128309	0.2119
375	ENSG00000175061	0.21172
376	ENSG00000215788	0.21171
377	ENSG00000198821	0.21142
378	ENSG00000255478	0.21126
379	ENSG00000112146	0.21126
380	ENSG00000150867	0.21113
381	ENSG00000080371	0.2111
382	ENSG00000146285	0.21058
383	ENSG00000140988	0.21052
384	ENSG00000143595	0.2103
385	ENSG00000124383	0.21028
386	ENSG00000140564	0.21022
387	ENSG00000050393	0.21014
388	ENSG00000092929	0.2099
389	ENSG00000100354	0.20979
390	ENSG00000123091	0.20975
391	ENSG00000240038	0.20975
392	ENSG00000148600	0.2095
393	ENSG00000184613	0.20928
394	ENSG00000081237	0.20922
395	ENSG00000163932	0.20905
396	ENSG00000196329	0.20905
397	ENSG00000166337	0.20891
398	ENSG00000198168	0.20885
399	ENSG00000115457	0.20874
400	ENSG00000126903	0.20823
401	ENSG00000204136	0.20796
402	ENSG00000186265	0.20788
403	ENSG00000173852	0.20775
404	ENSG00000089048	0.20764
405	ENSG00000188229	0.20761
406	ENSG00000184887	0.20746
407	ENSG00000235162	0.20705
408	ENSG00000253982	0.20691
409	ENSG00000184922	0.20671
410	ENSG00000137441	0.20648
411	ENSG00000139343	0.2063
412	ENSG00000132819	0.20601
413	ENSG00000235609	0.20586
414	ENSG00000169249	0.20581
415	ENSG00000170776	0.20573
416	ENSG00000182670	0.2057
417	ENSG00000130811	0.20542
418	ENSG00000124302	0.20541
419	ENSG00000175727	0.20535
420	ENSG00000127526	0.20531
421	ENSG00000145247	0.20514
422	ENSG00000161013	0.20475
423	ENSG00000172375	0.20469
424	ENSG00000185201	0.20458
425	ENSG00000184500	0.20451
426	ENSG00000139597	0.20436
427	ENSG00000197880	0.20376
428	ENSG00000138398	0.20364
429	ENSG00000143797	0.20343
430	ENSG00000102886	0.2034
431	ENSG00000254087	0.20273
432	ENSG00000156508	0.20225
433	ENSG00000172667	0.20219
434	ENSG00000106868	0.2021
435	ENSG00000181896	0.20208
436	ENSG00000236534	0.20205
437	ENSG00000102265	0.20198
438	ENSG00000071553	0.20193
439	ENSG00000007312	0.20193
440	ENSG00000170889	0.20143
441	ENSG00000165502	0.20134
442	ENSG00000110047	0.20122
443	ENSG00000104964	0.20119
444	ENSG00000172794	0.20097
445	ENSG00000167895	0.20083
446	ENSG00000101361	0.20078
447	ENSG00000171163	0.20074
448	ENSG00000173114	0.20049
449	ENSG00000144677	0.20034
450	ENSG00000137070	0.20019
451	ENSG00000136717	0.20002
452	ENSG00000111371	0.19994
453	ENSG00000151502	0.19977
454	ENSG00000150347	0.19945
455	ENSG00000131797	0.19921
456	ENSG00000159377	0.1991
457	ENSG00000072518	0.19907
458	ENSG00000104765	0.199
459	ENSG00000178950	0.19899
460	ENSG00000152484	0.19897
461	ENSG00000105122	0.19896
462	ENSG00000066044	0.19858
463	ENSG00000154874	0.19845
464	ENSG00000168040	0.19838
465	ENSG00000136156	0.19825
466	ENSG00000102572	0.19824
467	ENSG00000134668	0.19812
468	ENSG00000078674	0.19808
469	ENSG00000081377	0.19807
470	ENSG00000090266	0.19799
471	ENSG00000185825	0.19778
472	ENSG00000177156	0.19778
473	ENSG00000099250	0.19774
474	ENSG00000129824	0.19766
475	ENSG00000059588	0.19753
476	ENSG00000149564	0.19742
477	ENSG00000106615	0.19722
478	ENSG00000227507	0.19705
479	ENSG00000116560	0.19698
480	ENSG00000123384	0.19665
481	ENSG00000166562	0.19645
482	ENSG00000130600	0.19617
483	ENSG00000257704	0.19615
484	ENSG00000131914	0.19607
485	ENSG00000090975	0.19604
486	ENSG00000135749	0.19599
487	ENSG00000174748	0.19587
488	ENSG00000104894	0.19581
489	ENSG00000156976	0.19569
490	ENSG00000145022	0.19568
491	ENSG00000113141	0.19562
492	ENSG00000163430	0.19556
493	ENSG00000157538	0.19552
494	ENSG00000102178	0.19539
495	ENSG00000146535	0.19532
496	ENSG00000182534	0.19526
497	ENSG00000089820	0.19521
498	ENSG00000163565	0.19517
499	ENSG00000120742	0.19514
500	ENSG00000138002	0.19513
501	ENSG00000181163	0.19511
502	ENSG00000232931	0.195
503	ENSG00000185485	0.19467
504	ENSG00000079263	0.19434
505	ENSG00000187800	0.19429
506	ENSG00000141503	0.19423
507	ENSG00000125450	0.19417
508	ENSG00000104904	0.19416
509	ENSG00000110448	0.19408
510	ENSG00000164897	0.19408
511	ENSG00000187098	0.19406
512	ENSG00000177885	0.19399
513	ENSG00000235655	0.19387
514	ENSG00000161513	0.19373
515	ENSG00000154265	0.19368
516	ENSG00000226436	0.19368
517	ENSG00000004776	0.19361
518	ENSG00000070756	0.19359
519	ENSG00000101654	0.19354
520	ENSG00000130340	0.19354
521	ENSG00000110651	0.19351
522	ENSG00000168438	0.19329
523	ENSG00000004779	0.19322
524	ENSG00000122490	0.19314
525	ENSG00000124228	0.1931
526	ENSG00000227220	0.19299
527	ENSG00000162434	0.19282
528	ENSG00000136279	0.19275
529	ENSG00000162980	0.19271
530	ENSG00000115760	0.19269
531	ENSG00000215908	0.19268
532	ENSG00000065413	0.19265
533	ENSG00000142208	0.19254
534	ENSG00000196230	0.19248
535	ENSG00000106537	0.19238
536	ENSG00000138685	0.19237
537	ENSG00000154814	0.19227
538	ENSG00000131143	0.19224
539	ENSG00000117091	0.19224
540	ENSG00000145833	0.19221
541	ENSG00000171817	0.19212
542	ENSG00000094963	0.19191
543	ENSG00000166265	0.19188
544	ENSG00000175582	0.19184
545	ENSG00000213465	0.19154
546	ENSG00000102225	0.19134
547	ENSG00000095564	0.19123
548	ENSG00000160813	0.19109
549	ENSG00000171611	0.19092
550	ENSG00000092096	0.19088
551	ENSG00000100243	0.19084
552	ENSG00000173757	0.19065
553	ENSG00000118689	0.19062
554	ENSG00000172005	0.19052
555	ENSG00000133393	0.1904
556	ENSG00000105329	0.1904
557	ENSG00000103326	0.19037
558	ENSG00000064961	0.19028
559	ENSG00000256525	0.19021
560	ENSG00000115956	0.19014
561	ENSG00000103202	0.19011
562	ENSG00000146963	0.19011
563	ENSG00000185340	0.18981
564	ENSG00000116752	0.18975
565	ENSG00000142327	0.18974
566	ENSG00000130202	0.18961
567	ENSG00000104687	0.18961
568	ENSG00000110013	0.18952
569	ENSG00000101236	0.18951
570	ENSG00000204310	0.1894
571	ENSG00000186111	0.18934
572	ENSG00000149218	0.18913
573	ENSG00000005007	0.18893
574	ENSG00000127914	0.18891
575	ENSG00000176444	0.18878
576	ENSG00000197971	0.18876
577	ENSG00000104689	0.18874
578	ENSG00000150093	0.18863
579	ENSG00000167468	0.18857
580	ENSG00000029363	0.18848
581	ENSG00000147394	0.18848
582	ENSG00000106123	0.1884
583	ENSG00000107099	0.18827
584	ENSG00000102109	0.18806
585	ENSG00000029534	0.18804
586	ENSG00000197122	0.18804
587	ENSG00000134909	0.18787
588	ENSG00000174720	0.18785
589	ENSG00000164104	0.18778
590	ENSG00000133318	0.18767
591	ENSG00000198722	0.1876
592	ENSG00000172116	0.18751
593	ENSG00000257252	0.18746
594	ENSG00000203875	0.18742
595	ENSG00000174574	0.1874
596	ENSG00000129968	0.18715
597	ENSG00000182747	0.18714
598	ENSG00000023909	0.18709
599	ENSG00000112159	0.187
600	ENSG00000068383	0.18692
601	ENSG00000196547	0.18681
602	ENSG00000120800	0.18679
603	ENSG00000151693	0.18666
604	ENSG00000151883	0.18665
605	ENSG00000114841	0.18658
606	ENSG00000104341	0.18649
607	ENSG00000167522	0.18645
608	ENSG00000245164	0.18639
609	ENSG00000171490	0.18633
610	ENSG00000162191	0.18633
611	ENSG00000119596	0.18609
612	ENSG00000211689	0.18601
613	ENSG00000178922	0.18599
614	ENSG00000154305	0.18585
615	ENSG00000168159	0.18561
616	ENSG00000236333	0.18559
617	ENSG00000165494	0.18553
618	ENSG00000173020	0.18528
619	ENSG00000259207	0.18522
620	ENSG00000115875	0.18513
621	ENSG00000175354	0.1851
622	ENSG00000015285	0.18491
623	ENSG00000104324	0.1849
624	ENSG00000124831	0.18488
625	ENSG00000090238	0.18487
626	ENSG00000211898	0.18486
627	ENSG00000100101	0.18471
628	ENSG00000115170	0.18464
629	ENSG00000173762	0.18463
630	ENSG00000110195	0.18458
631	ENSG00000167461	0.18421
632	ENSG00000028839	0.18413
633	ENSG00000110719	0.18412
634	ENSG00000070214	0.18408
635	ENSG00000166794	0.18405
636	ENSG00000139083	0.184
637	ENSG00000102172	0.18398
638	ENSG00000159202	0.18397
639	ENSG00000140682	0.18394
640	ENSG00000253729	0.18376
641	ENSG00000247081	0.18362
642	ENSG00000135250	0.18356
643	ENSG00000172889	0.18352
644	ENSG00000124762	0.18347
645	ENSG00000125753	0.18344
646	ENSG00000149084	0.18341
647	ENSG00000169504	0.18335
648	ENSG00000100266	0.18332
649	ENSG00000134539	0.1833
650	ENSG00000115232	0.1831
651	ENSG00000100280	0.18307
652	ENSG00000188921	0.183
653	ENSG00000022840	0.18297
654	ENSG00000177119	0.18289
655	ENSG00000140319	0.18286
656	ENSG00000100028	0.18275
657	ENSG00000055044	0.18273
658	ENSG00000166340	0.18272
659	ENSG00000119862	0.18263
660	ENSG00000232533	0.18255
661	ENSG00000175573	0.18255
662	ENSG00000237805	0.18242
663	ENSG00000213639	0.18239
664	ENSG00000170275	0.1823
665	ENSG00000110274	0.18228
666	ENSG00000099260	0.18216
667	ENSG00000165813	0.18214
668	ENSG00000106609	0.18202
669	ENSG00000180884	0.18196
670	ENSG00000167107	0.18194
671	ENSG00000115641	0.1819
672	ENSG00000132704	0.1819
673	ENSG00000100994	0.18188
674	ENSG00000074966	0.18181
675	ENSG00000078018	0.1818
676	ENSG00000170425	0.18179
677	ENSG00000132640	0.18175
678	ENSG00000100345	0.18173
679	ENSG00000168994	0.18168
680	ENSG00000149357	0.18161
681	ENSG00000147443	0.18138
682	ENSG00000256045	0.18127
683	ENSG00000134285	0.18125
684	ENSG00000101298	0.18125
685	ENSG00000077549	0.18123
686	ENSG00000137501	0.18117
687	ENSG00000174175	0.18114
688	ENSG00000243536	0.18103
689	ENSG00000128294	0.18103
690	ENSG00000204475	0.18101
691	ENSG00000003402	0.18097
692	ENSG00000048471	0.18096
693	ENSG00000184205	0.18095
694	ENSG00000035403	0.18071
695	ENSG00000149923	0.1807
696	ENSG00000164620	0.18066
697	ENSG00000163938	0.18065
698	ENSG00000068831	0.18049
699	ENSG00000151500	0.18043
700	ENSG00000167641	0.1804
701	ENSG00000084676	0.18034
702	ENSG00000141293	0.18033
703	ENSG00000204165	0.18021
704	ENSG00000176170	0.17997
705	ENSG00000221983	0.1799
706	ENSG00000124333	0.17977
707	ENSG00000203812	0.17962
708	ENSG00000109321	0.17962
709	ENSG00000105711	0.17961
710	ENSG00000129292	0.17949
711	ENSG00000185043	0.17947
712	ENSG00000197879	0.17943
713	ENSG00000181016	0.17936
714	ENSG00000123500	0.17931
715	ENSG00000032219	0.1792
716	ENSG00000013441	0.17915
717	ENSG00000196504	0.17915
718	ENSG00000234152	0.17912
719	ENSG00000112077	0.17907
720	ENSG00000115993	0.17904
721	ENSG00000149100	0.17903
722	ENSG00000159363	0.17894
723	ENSG00000167100	0.1789
724	ENSG00000145431	0.17888
725	ENSG00000179526	0.17875
726	ENSG00000147065	0.17875
727	ENSG00000151748	0.17873
728	ENSG00000134186	0.1787
729	ENSG00000235005	0.17859
730	ENSG00000175416	0.17857
731	ENSG00000107317	0.17857
732	ENSG00000163950	0.17856
733	ENSG00000114353	0.17854
734	ENSG00000110917	0.17844
735	ENSG00000105220	0.17837
736	ENSG00000167476	0.17831
737	ENSG00000131051	0.17823
738	ENSG00000187266	0.17821
739	ENSG00000155366	0.1782
740	ENSG00000251001	0.178
741	ENSG00000157045	0.17786
742	ENSG00000134153	0.17784
743	ENSG00000221978	0.17773
744	ENSG00000158769	0.17762
745	ENSG00000141759	0.1776
746	ENSG00000162777	0.17755
747	ENSG00000029639	0.1775
748	ENSG00000125743	0.17749
749	ENSG00000127804	0.17743
750	ENSG00000230641	0.17739
751	ENSG00000089123	0.17724
752	ENSG00000237854	0.17722
753	ENSG00000126254	0.17717
754	ENSG00000179364	0.17697
755	ENSG00000008952	0.17697
756	ENSG00000081019	0.17695
757	ENSG00000187554	0.17693
758	ENSG00000267045	0.17683
759	ENSG00000151923	0.17679
760	ENSG00000010404	0.17673
761	ENSG00000143669	0.17661
762	ENSG00000007392	0.17633
763	ENSG00000113387	0.17629
764	ENSG00000178896	0.17625
765	ENSG00000222022	0.17617
766	ENSG00000167272	0.17587
767	ENSG00000168374	0.17577
768	ENSG00000104763	0.17567
769	ENSG00000164180	0.17566
770	ENSG00000153904	0.17564
771	ENSG00000164116	0.17563
772	ENSG00000135596	0.17549
773	ENSG00000083896	0.17547
774	ENSG00000174099	0.17546
775	ENSG00000047644	0.1754
776	ENSG00000123636	0.17539
777	ENSG00000169908	0.1753
778	ENSG00000165091	0.17521
779	ENSG00000088832	0.17509
780	ENSG00000272888	0.17485
781	ENSG00000163104	0.1747
782	ENSG00000241316	0.17463
783	ENSG00000151575	0.17455
784	ENSG00000113460	0.17453
785	ENSG00000114439	0.17432
786	ENSG00000181788	0.17422
787	ENSG00000120727	0.17421
788	ENSG00000125970	0.17414
789	ENSG00000077420	0.17403
790	ENSG00000155903	0.174
791	ENSG00000067182	0.17398
792	ENSG00000146904	0.17393
793	ENSG00000161999	0.17392
794	ENSG00000142657	0.17389
795	ENSG00000160799	0.17373
796	ENSG00000126391	0.17359
797	ENSG00000155463	0.17349
798	ENSG00000115758	0.1733
799	ENSG00000185236	0.17328
800	ENSG00000176407	0.17322
801	ENSG00000175390	0.17313
802	ENSG00000173581	0.17304
803	ENSG00000165458	0.1729
804	ENSG00000261760	0.1729
805	ENSG00000184752	0.1728
806	ENSG00000167491	0.17275
807	ENSG00000095303	0.17274
808	ENSG00000132549	0.17273
809	ENSG00000106028	0.17266
810	ENSG00000102981	0.17264
811	ENSG00000124098	0.17264
812	ENSG00000131966	0.17257
813	ENSG00000133193	0.17248
814	ENSG00000110934	0.17242
815	ENSG00000161547	0.17237
816	ENSG00000091542	0.17234
817	ENSG00000101224	0.17221
818	ENSG00000154978	0.17216
819	ENSG00000239670	0.17209
820	ENSG00000269887	0.17208
821	ENSG00000112531	0.17207
822	ENSG00000099251	0.17202
823	ENSG00000146540	0.17198
824	ENSG00000122965	0.17193
825	ENSG00000133226	0.17184
826	ENSG00000111885	0.17183
827	ENSG00000101412	0.17182
828	ENSG00000116147	0.17179
829	ENSG00000170271	0.17178
830	ENSG00000172992	0.17176
831	ENSG00000129460	0.17175
832	ENSG00000198400	0.17168
833	ENSG00000132676	0.17155
834	ENSG00000011304	0.17154
835	ENSG00000239779	0.17141
836	ENSG00000176973	0.17139
837	ENSG00000182004	0.17139
838	ENSG00000168010	0.17135
839	ENSG00000198075	0.17128
840	ENSG00000034152	0.17127
841	ENSG00000171621	0.17125
842	ENSG00000163110	0.17119
843	ENSG00000114654	0.17117
844	ENSG00000151778	0.17116
845	ENSG00000169122	0.17112
846	ENSG00000144674	0.17107
847	ENSG00000160185	0.17105
848	ENSG00000156931	0.17103
849	ENSG00000114857	0.17094
850	ENSG00000082293	0.17086
851	ENSG00000176476	0.17084
852	ENSG00000113758	0.17065
853	ENSG00000108639	0.17064
854	ENSG00000087274	0.1706
855	ENSG00000268746	0.17058
856	ENSG00000166848	0.1705
857	ENSG00000131389	0.17046
858	ENSG00000116649	0.17045
859	ENSG00000241106	0.1704
860	ENSG00000211788	0.17039
861	ENSG00000105819	0.17035
862	ENSG00000136247	0.17025
863	ENSG00000151657	0.1702
864	ENSG00000120697	0.17013
865	ENSG00000146414	0.1701
866	ENSG00000196634	0.1699
867	ENSG00000169032	0.16989
868	ENSG00000112983	0.16983
869	ENSG00000156052	0.16981
870	ENSG00000260032	0.16981
871	ENSG00000069667	0.16981
872	ENSG00000169855	0.16969
873	ENSG00000166530	0.16967
874	ENSG00000213931	0.16966
875	ENSG00000181045	0.16941
876	ENSG00000178057	0.16933
877	ENSG00000126749	0.16915
878	ENSG00000153561	0.16909
879	ENSG00000168256	0.16906
880	ENSG00000105254	0.16906
881	ENSG00000169019	0.16898
882	ENSG00000103335	0.16876
883	ENSG00000134072	0.1687
884	ENSG00000106665	0.16869
885	ENSG00000147677	0.16867
886	ENSG00000185305	0.16852
887	ENSG00000134030	0.16851
888	ENSG00000116001	0.16851
889	ENSG00000164877	0.16842
890	ENSG00000124164	0.16832
891	ENSG00000008517	0.16811
892	ENSG00000135821	0.16802
893	ENSG00000076003	0.16802
894	ENSG00000168175	0.16796
895	ENSG00000108106	0.16793
896	ENSG00000175093	0.16784
897	ENSG00000127603	0.16783
898	ENSG00000237166	0.1678
899	ENSG00000252316	0.16776
900	ENSG00000225113	0.16771
901	ENSG00000128595	0.16762
902	ENSG00000111145	0.16758
903	ENSG00000152583	0.16745
904	ENSG00000135363	0.16741
905	ENSG00000197934	0.1674
906	ENSG00000132466	0.16723
907	ENSG00000076928	0.16719
908	ENSG00000176472	0.16709
909	ENSG00000206145	0.16708
910	ENSG00000246223	0.16696
911	ENSG00000130429	0.16695
912	ENSG00000112335	0.16686
913	ENSG00000124209	0.16685
914	ENSG00000007520	0.16682
915	ENSG00000182551	0.16682
916	ENSG00000147174	0.16681
917	ENSG00000183688	0.16666
918	ENSG00000211785	0.16664
919	ENSG00000173083	0.16657
920	ENSG00000008869	0.16654
921	ENSG00000186716	0.16641
922	ENSG00000161281	0.1664
923	ENSG00000011600	0.16633
924	ENSG00000086232	0.16631
925	ENSG00000157554	0.16624
926	ENSG00000149925	0.16622
927	ENSG00000116580	0.16621
928	ENSG00000125827	0.1662
929	ENSG00000196155	0.16615
930	ENSG00000233016	0.16611
931	ENSG00000115816	0.1661
932	ENSG00000236279	0.16607
933	ENSG00000107223	0.16606
934	ENSG00000238227	0.16603
935	ENSG00000228651	0.16603
936	ENSG00000108840	0.16595
937	ENSG00000156026	0.16587
938	ENSG00000198055	0.16581
939	ENSG00000117360	0.1658
940	ENSG00000115590	0.16557
941	ENSG00000117133	0.16555
942	ENSG00000052841	0.16554
943	ENSG00000179134	0.16554
944	ENSG00000186480	0.16549
945	ENSG00000132879	0.16548
946	ENSG00000105669	0.16542
947	ENSG00000057294	0.1654
948	ENSG00000147457	0.16537
949	ENSG00000093010	0.16537
950	ENSG00000166454	0.16532
951	ENSG00000129351	0.1653
952	ENSG00000065357	0.16513
953	ENSG00000143119	0.16505
954	ENSG00000118046	0.16496
955	ENSG00000182118	0.16487
956	ENSG00000064012	0.16478
957	ENSG00000120594	0.16476
958	ENSG00000158828	0.16472
959	ENSG00000082068	0.16459
960	ENSG00000164674	0.16455
961	ENSG00000106571	0.16453
962	ENSG00000134308	0.16453
963	ENSG00000066294	0.16435
964	ENSG00000244620	0.16424
965	ENSG00000249639	0.16421
966	ENSG00000100614	0.16419
967	ENSG00000215252	0.16407
968	ENSG00000242574	0.16394
969	ENSG00000107742	0.1639
970	ENSG00000223298	0.1638
971	ENSG00000134897	0.16368
972	ENSG00000111679	0.16362
973	ENSG00000063245	0.16354
974	ENSG00000100351	0.16342
975	ENSG00000131876	0.16339
976	ENSG00000078808	0.16337
977	ENSG00000205268	0.16335
978	ENSG00000185246	0.16334
979	ENSG00000104133	0.16328
980	ENSG00000069966	0.16316
981	ENSG00000122566	0.16315
982	ENSG00000166313	0.16303
983	ENSG00000124875	0.16302
984	ENSG00000198830	0.163
985	ENSG00000144028	0.16292
986	ENSG00000213445	0.16285
987	ENSG00000185787	0.16284
988	ENSG00000164236	0.16282
989	ENSG00000179532	0.16282
990	ENSG00000128266	0.16278
991	ENSG00000147650	0.16267
992	ENSG00000104852	0.16265
993	ENSG00000211747	0.1626
994	ENSG00000178188	0.16259
995	ENSG00000053371	0.16257
996	ENSG00000115652	0.16242
997	ENSG00000182500	0.16233
998	ENSG00000161888	0.16232
999	ENSG00000172053	0.16227
1000	ENSG00000101104	0.16217
1001	ENSG00000165102	0.16207
1002	ENSG00000255302	0.16201
1003	ENSG00000197635	0.16197
1004	ENSG00000244734	0.16195
1005	ENSG00000171530	0.1619
1006	ENSG00000180644	0.1619
1007	ENSG00000110852	0.16189
1008	ENSG00000095739	0.16181
1009	ENSG00000186469	0.16181
1010	ENSG00000105677	0.16173
1011	ENSG00000160789	0.16173
1012	ENSG00000234184	0.16161
1013	ENSG00000170043	0.16158
1014	ENSG00000095015	0.16154
1015	ENSG00000117318	0.16137
1016	ENSG00000102879	0.16124
1017	ENSG00000163516	0.16113
1018	ENSG00000100075	0.16102
1019	ENSG00000250722	0.16101
1020	ENSG00000223799	0.16095
1021	ENSG00000225528	0.1609
1022	ENSG00000196449	0.16089
1023	ENSG00000114982	0.16089
1024	ENSG00000196787	0.16084
1025	ENSG00000025708	0.16074
1026	ENSG00000118520	0.16054
1027	ENSG00000006638	0.16042
1028	ENSG00000149243	0.16042
1029	ENSG00000229444	0.16041
1030	ENSG00000197785	0.1604
1031	ENSG00000160588	0.16033
1032	ENSG00000176014	0.1603
1033	ENSG00000103121	0.16028
1034	ENSG00000143499	0.16027
1035	ENSG00000112357	0.16026
1036	ENSG00000119669	0.16026
1037	ENSG00000174365	0.16024
1038	ENSG00000111252	0.16022
1039	ENSG00000131584	0.16017
1040	ENSG00000111364	0.16015
1041	ENSG00000067560	0.16015
1042	ENSG00000157833	0.16014
1043	ENSG00000184702	0.1601
1044	ENSG00000165775	0.16009
1045	ENSG00000267488	0.16006
1046	ENSG00000050628	0.15999
1047	ENSG00000104897	0.15998
1048	ENSG00000064115	0.15981
1049	ENSG00000178814	0.15981
1050	ENSG00000099999	0.1598
1051	ENSG00000126777	0.15975
1052	ENSG00000148362	0.15975
1053	ENSG00000149177	0.1597
1054	ENSG00000135776	0.15965
1055	ENSG00000002016	0.15964
1056	ENSG00000067066	0.15963
1057	ENSG00000057252	0.1595
1058	ENSG00000186815	0.15945
1059	ENSG00000108604	0.15944
1060	ENSG00000104660	0.15943
1061	ENSG00000185515	0.15937
1062	ENSG00000103266	0.15927
1063	ENSG00000022267	0.15927
1064	ENSG00000181220	0.15927
1065	ENSG00000204287	0.1592
1066	ENSG00000168938	0.15919
1067	ENSG00000103495	0.15915
1068	ENSG00000177125	0.15915
1069	ENSG00000170891	0.15913
1070	ENSG00000229807	0.15905
1071	ENSG00000229666	0.15898
1072	ENSG00000164919	0.15891
1073	ENSG00000114115	0.15887
1074	ENSG00000254333	0.15883
1075	ENSG00000187595	0.1588
1076	ENSG00000101182	0.15865
1077	ENSG00000139946	0.15839
1078	ENSG00000071073	0.15822
1079	ENSG00000158985	0.15821
1080	ENSG00000175115	0.15817
1081	ENSG00000259338	0.15815
1082	ENSG00000272377	0.15808
1083	ENSG00000183283	0.15805
1084	ENSG00000171044	0.15798
1085	ENSG00000198887	0.15796
1086	ENSG00000233799	0.15789
1087	ENSG00000164691	0.15787
1088	ENSG00000223609	0.15785
1089	ENSG00000159674	0.15771
1090	ENSG00000136271	0.15753
1091	ENSG00000169764	0.15753
1092	ENSG00000204472	0.15738
1093	ENSG00000112576	0.15734
1094	ENSG00000187688	0.15733
1095	ENSG00000111817	0.1573
1096	ENSG00000184206	0.15729
1097	ENSG00000143418	0.15725
1098	ENSG00000166557	0.15722
1099	ENSG00000197846	0.15717
1100	ENSG00000175130	0.15713
1101	ENSG00000168405	0.15713
1102	ENSG00000155368	0.15704
1103	ENSG00000204568	0.15701
1104	ENSG00000170100	0.15692
1105	ENSG00000124942	0.15688
1106	ENSG00000077232	0.15678
1107	ENSG00000148180	0.15678
1108	ENSG00000150594	0.15665
1109	ENSG00000132341	0.15664
1110	ENSG00000133606	0.15663
1111	ENSG00000112695	0.15661
1112	ENSG00000115977	0.15655
1113	ENSG00000211734	0.15648
1114	ENSG00000187730	0.15643
1115	ENSG00000188404	0.15641
1116	ENSG00000100079	0.15629
1117	ENSG00000090565	0.15623
1118	ENSG00000227908	0.15621
1119	ENSG00000007376	0.15619
1120	ENSG00000160551	0.15618
1121	ENSG00000161911	0.15615
1122	ENSG00000242992	0.15614
1123	ENSG00000137076	0.15613
1124	ENSG00000185559	0.15608
1125	ENSG00000132465	0.15607
1126	ENSG00000120616	0.15601
1127	ENSG00000158109	0.15601
1128	ENSG00000070182	0.15596
1129	ENSG00000115053	0.15596
1130	ENSG00000099817	0.15595
1131	ENSG00000146858	0.15594
1132	ENSG00000184216	0.15592
1133	ENSG00000175470	0.15591
1134	ENSG00000112514	0.15589
1135	ENSG00000206549	0.15588
1136	ENSG00000102898	0.15586
1137	ENSG00000157426	0.15584
1138	ENSG00000198598	0.15582
1139	ENSG00000205002	0.1558
1140	ENSG00000187080	0.15575
1141	ENSG00000110080	0.15575
1142	ENSG00000182230	0.15571
1143	ENSG00000113384	0.1557
1144	ENSG00000113391	0.15567
1145	ENSG00000143110	0.15557
1146	ENSG00000049656	0.15546
1147	ENSG00000197147	0.15544
1148	ENSG00000110944	0.15542
1149	ENSG00000092531	0.15542
1150	ENSG00000143575	0.15542
1151	ENSG00000196277	0.15537
1152	ENSG00000239665	0.15532
1153	ENSG00000130755	0.15531
1154	ENSG00000169100	0.15528
1155	ENSG00000196814	0.15515
1156	ENSG00000229539	0.15513
1157	ENSG00000173011	0.15499
1158	ENSG00000108405	0.15493
1159	ENSG00000134884	0.15488
1160	ENSG00000005955	0.15484
1161	ENSG00000180233	0.15484
1162	ENSG00000129197	0.15484
1163	ENSG00000085563	0.15475
1164	ENSG00000153815	0.15471
1165	ENSG00000090372	0.15471
1166	ENSG00000239944	0.1547
1167	ENSG00000099385	0.1547
1168	ENSG00000198399	0.15469
1169	ENSG00000060138	0.15459
1170	ENSG00000183019	0.15455
1171	ENSG00000198753	0.15455
1172	ENSG00000140374	0.15454
1173	ENSG00000162729	0.15449
1174	ENSG00000226179	0.15435
1175	ENSG00000055483	0.15426
1176	ENSG00000228742	0.15411
1177	ENSG00000175054	0.15403
1178	ENSG00000171552	0.15398
1179	ENSG00000129657	0.15398
1180	ENSG00000246889	0.15389
1181	ENSG00000211800	0.15387
1182	ENSG00000140511	0.15386
1183	ENSG00000147316	0.15383
1184	ENSG00000165702	0.15382
1185	ENSG00000127831	0.15381
1186	ENSG00000152229	0.15375
1187	ENSG00000251474	0.15371
1188	ENSG00000239219	0.15367
1189	ENSG00000253350	0.15357
1190	ENSG00000241351	0.15357
1191	ENSG00000211793	0.15354
1192	ENSG00000183963	0.15354
1193	ENSG00000163738	0.15349
1194	ENSG00000260239	0.15337
1195	ENSG00000105376	0.15332
1196	ENSG00000113194	0.15331
1197	ENSG00000110696	0.15328
1198	ENSG00000135045	0.15324
1199	ENSG00000125779	0.15323
1200	ENSG00000134545	0.1532
1201	ENSG00000197081	0.1532
1202	ENSG00000198324	0.15312
1203	ENSG00000061936	0.15308
1204	ENSG00000176124	0.15303
1205	ENSG00000125875	0.15302
1206	ENSG00000100453	0.153
1207	ENSG00000134986	0.153
1208	ENSG00000261455	0.153
1209	ENSG00000205269	0.1528
1210	ENSG00000135837	0.15279
1211	ENSG00000010810	0.15278
1212	ENSG00000042980	0.15273
1213	ENSG00000101940	0.15273
1214	ENSG00000164332	0.15272
1215	ENSG00000254614	0.15271
1216	ENSG00000130921	0.15263
1217	ENSG00000230176	0.15263
1218	ENSG00000157911	0.15262
1219	ENSG00000140600	0.15261
1220	ENSG00000169247	0.15257
1221	ENSG00000255717	0.15255
1222	ENSG00000179348	0.15254
1223	ENSG00000197956	0.1525
1224	ENSG00000211801	0.15249
1225	ENSG00000088726	0.15244
1226	ENSG00000107672	0.15238
1227	ENSG00000147202	0.15234
1228	ENSG00000113761	0.15231
1229	ENSG00000233684	0.1523
1230	ENSG00000174915	0.15227
1231	ENSG00000104331	0.15227
1232	ENSG00000263164	0.15223
1233	ENSG00000254839	0.15219
1234	ENSG00000119335	0.15218
1235	ENSG00000104067	0.15215
1236	ENSG00000198301	0.15211
1237	ENSG00000169241	0.15207
1238	ENSG00000105971	0.15201
1239	ENSG00000167705	0.15192
1240	ENSG00000206560	0.15185
1241	ENSG00000229043	0.15185
1242	ENSG00000092199	0.15168
1243	ENSG00000168701	0.15162
1244	ENSG00000269893	0.15159
1245	ENSG00000197301	0.15154
1246	ENSG00000116191	0.15152
1247	ENSG00000126756	0.1515
1248	ENSG00000115762	0.1515
1249	ENSG00000023734	0.15149
1250	ENSG00000104164	0.15142
1251	ENSG00000100911	0.15138
1252	ENSG00000099337	0.15134
1253	ENSG00000230228	0.15132
1254	ENSG00000104960	0.15132
1255	ENSG00000180190	0.15129
1256	ENSG00000167657	0.15128
1257	ENSG00000229320	0.15127
1258	ENSG00000168309	0.15125
1259	ENSG00000185404	0.15124
1260	ENSG00000148426	0.15122
1261	ENSG00000149948	0.15121
1262	ENSG00000117543	0.15111
1263	ENSG00000100129	0.15111
1264	ENSG00000137409	0.1511
1265	ENSG00000170310	0.15104
1266	ENSG00000070831	0.15102
1267	ENSG00000130204	0.15099
1268	ENSG00000124785	0.15099
1269	ENSG00000183878	0.15097
1270	ENSG00000102401	0.15095
1271	ENSG00000164118	0.15091
1272	ENSG00000183530	0.15084
1273	ENSG00000134243	0.15083
1274	ENSG00000079785	0.15077
1275	ENSG00000100353	0.15074
1276	ENSG00000154781	0.15071
1277	ENSG00000198729	0.1507
1278	ENSG00000168883	0.15069
1279	ENSG00000167863	0.15069
1280	ENSG00000173113	0.15054
1281	ENSG00000107290	0.15051
1282	ENSG00000064199	0.15049
1283	ENSG00000134597	0.15048
1284	ENSG00000136936	0.15047
1285	ENSG00000169031	0.15047
1286	ENSG00000106089	0.15041
1287	ENSG00000054118	0.15041
1288	ENSG00000069020	0.15037
1289	ENSG00000109536	0.1503
1290	ENSG00000182934	0.15021
1291	ENSG00000111863	0.15018
1292	ENSG00000214530	0.15016
1293	ENSG00000126878	0.15013
1294	ENSG00000249859	0.15012
1295	ENSG00000253504	0.15007
1296	ENSG00000211787	0.15005
1297	ENSG00000171033	0.15004
1298	ENSG00000173262	0.14995
1299	ENSG00000099942	0.1499
1300	ENSG00000148120	0.1499
1301	ENSG00000213626	0.14988
1302	ENSG00000182048	0.14988
1303	ENSG00000077585	0.14985
1304	ENSG00000227242	0.14977
1305	ENSG00000205220	0.1497
1306	ENSG00000123684	0.14955
1307	ENSG00000169660	0.1495
1308	ENSG00000026025	0.1495
1309	ENSG00000204524	0.1495
1310	ENSG00000117643	0.1495
1311	ENSG00000115307	0.14948
1312	ENSG00000237473	0.14937
1313	ENSG00000122299	0.14934
1314	ENSG00000101882	0.14932
1315	ENSG00000133275	0.1493
1316	ENSG00000173812	0.14926
1317	ENSG00000105404	0.14924
1318	ENSG00000141504	0.14917
1319	ENSG00000103249	0.14916
1320	ENSG00000138246	0.14913
1321	ENSG00000073009	0.1491
1322	ENSG00000125503	0.14904
1323	ENSG00000112511	0.14904
1324	ENSG00000164695	0.14904
1325	ENSG00000240849	0.14903
1326	ENSG00000256892	0.14898
1327	ENSG00000133030	0.14897
1328	ENSG00000198837	0.14895
1329	ENSG00000129993	0.1489
1330	ENSG00000250501	0.14889
1331	ENSG00000198814	0.14887
1332	ENSG00000122862	0.14884
1333	ENSG00000140830	0.14879
1334	ENSG00000079134	0.14879
1335	ENSG00000135655	0.14877
1336	ENSG00000129353	0.14877
1337	ENSG00000121281	0.14874
1338	ENSG00000140105	0.14867
1339	ENSG00000154188	0.14865
1340	ENSG00000132300	0.14865
1341	ENSG00000163449	0.14858
1342	ENSG00000219481	0.1485
1343	ENSG00000145642	0.14847
1344	ENSG00000198856	0.14847
1345	ENSG00000106635	0.14843
1346	ENSG00000174780	0.14816
1347	ENSG00000198805	0.14815
1348	ENSG00000263563	0.14813
1349	ENSG00000178458	0.14806
1350	ENSG00000205981	0.14805
1351	ENSG00000250878	0.1479
1352	ENSG00000205639	0.14781
1353	ENSG00000130005	0.14761
1354	ENSG00000164808	0.14758
1355	ENSG00000233093	0.14754
1356	ENSG00000071246	0.14754
1357	ENSG00000164346	0.14751
1358	ENSG00000137876	0.1475
1359	ENSG00000162367	0.14743
1360	ENSG00000165899	0.14738
1361	ENSG00000163564	0.14738
1362	ENSG00000161203	0.14734
1363	ENSG00000124181	0.14734
1364	ENSG00000118855	0.14733
1365	ENSG00000072778	0.14725
1366	ENSG00000115165	0.14724
1367	ENSG00000211829	0.14721
1368	ENSG00000173267	0.14712
1369	ENSG00000156515	0.14708
1370	ENSG00000164181	0.14706
1371	ENSG00000259456	0.14701
1372	ENSG00000257103	0.14699
1373	ENSG00000228393	0.14695
1374	ENSG00000087074	0.1469
1375	ENSG00000160972	0.14688
1376	ENSG00000178028	0.14688
1377	ENSG00000211584	0.14688
1378	ENSG00000204420	0.14674
1379	ENSG00000233895	0.14674
1380	ENSG00000173442	0.14671
1381	ENSG00000104783	0.1467
1382	ENSG00000006114	0.14669
1383	ENSG00000184207	0.14666
1384	ENSG00000125898	0.14663
1385	ENSG00000253784	0.1466
1386	ENSG00000159761	0.14657
1387	ENSG00000135316	0.14656
1388	ENSG00000139970	0.14656
1389	ENSG00000149932	0.14655
1390	ENSG00000090520	0.14652
1391	ENSG00000117298	0.14649
1392	ENSG00000156639	0.14648
1393	ENSG00000225828	0.14647
1394	ENSG00000226149	0.14646
1395	ENSG00000119574	0.14637
1396	ENSG00000143409	0.14634
1397	ENSG00000123159	0.14634
1398	ENSG00000196843	0.14632
1399	ENSG00000162734	0.14631
1400	ENSG00000136689	0.14628
1401	ENSG00000237529	0.14622
1402	ENSG00000113649	0.14622
1403	ENSG00000222032	0.1462
1404	ENSG00000183444	0.14618
1405	ENSG00000256222	0.14617
1406	ENSG00000264754	0.14611
1407	ENSG00000211746	0.14607
1408	ENSG00000127838	0.14606
1409	ENSG00000259834	0.14603
1410	ENSG00000173209	0.14603
1411	ENSG00000148343	0.14603
1412	ENSG00000155640	0.14601
1413	ENSG00000103995	0.14601
1414	ENSG00000086200	0.14601
1415	ENSG00000134283	0.14595
1416	ENSG00000271335	0.14581
1417	ENSG00000117640	0.14566
1418	ENSG00000232021	0.1456
1419	ENSG00000171161	0.14557
1420	ENSG00000087237	0.14557
1421	ENSG00000143226	0.14554
1422	ENSG00000138378	0.14553
1423	ENSG00000198618	0.14553
1424	ENSG00000157992	0.14549
1425	ENSG00000100299	0.14548
1426	ENSG00000101812	0.14546
1427	ENSG00000165731	0.14544
1428	ENSG00000256651	0.14543
1429	ENSG00000134198	0.14542
1430	ENSG00000011478	0.14536
1431	ENSG00000103876	0.14532
1432	ENSG00000112062	0.14527
1433	ENSG00000085733	0.14524
1434	ENSG00000233554	0.14514
1435	ENSG00000232561	0.14513
1436	ENSG00000120690	0.14508
1437	ENSG00000138587	0.14507
1438	ENSG00000233247	0.14498
1439	ENSG00000124570	0.14491
1440	ENSG00000185052	0.1449
1441	ENSG00000135185	0.1449
1442	ENSG00000255733	0.14483
1443	ENSG00000102890	0.1448
1444	ENSG00000116016	0.14475
1445	ENSG00000167693	0.14474
1446	ENSG00000136490	0.14473
1447	ENSG00000178074	0.14471
1448	ENSG00000133250	0.14471
1449	ENSG00000108518	0.14471
1450	ENSG00000124006	0.1447
1451	ENSG00000170953	0.14468
1452	ENSG00000103316	0.14463
1453	ENSG00000131203	0.14461
1454	ENSG00000206052	0.14458
1455	ENSG00000064393	0.14454
1456	ENSG00000109458	0.14451
1457	ENSG00000173334	0.14448
1458	ENSG00000187239	0.14447
1459	ENSG00000127423	0.14446
1460	ENSG00000123472	0.14442
1461	ENSG00000174695	0.14439
1462	ENSG00000180822	0.14438
1463	ENSG00000146112	0.14437
1464	ENSG00000171316	0.14434
1465	ENSG00000134352	0.14434
1466	ENSG00000101057	0.14433
1467	ENSG00000087152	0.14432
1468	ENSG00000101367	0.14431
1469	ENSG00000137941	0.14431
1470	ENSG00000160208	0.14427
1471	ENSG00000054356	0.14425
1472	ENSG00000144867	0.14417
1473	ENSG00000224877	0.14415
1474	ENSG00000233878	0.14412
1475	ENSG00000142207	0.14411
1476	ENSG00000008710	0.1441
1477	ENSG00000105426	0.14406
1478	ENSG00000237505	0.14406
1479	ENSG00000130948	0.14401
1480	ENSG00000163359	0.14401
1481	ENSG00000265800	0.14396
1482	ENSG00000165923	0.14394
1483	ENSG00000176890	0.14393
1484	ENSG00000170315	0.14388
1485	ENSG00000051009	0.14388
1486	ENSG00000173210	0.14379
1487	ENSG00000101425	0.14374
1488	ENSG00000130748	0.14372
1489	ENSG00000121058	0.14369
1490	ENSG00000148334	0.14367
1491	ENSG00000170835	0.14366
1492	ENSG00000196507	0.14363
1493	ENSG00000268650	0.14356
1494	ENSG00000104856	0.14353
1495	ENSG00000168827	0.14347
1496	ENSG00000092841	0.14345
1497	ENSG00000189221	0.14342
1498	ENSG00000215271	0.14341
1499	ENSG00000172757	0.1434
1500	ENSG00000261652	0.1434
1501	ENSG00000249992	0.14335
1502	ENSG00000187193	0.14334
1503	ENSG00000171206	0.1433
1504	ENSG00000011295	0.14329
1505	ENSG00000260101	0.1432
1506	ENSG00000182109	0.14317
1507	ENSG00000115085	0.14317
1508	ENSG00000095110	0.14315
1509	ENSG00000167962	0.14313
1510	ENSG00000130758	0.14303
1511	ENSG00000092295	0.14302
1512	ENSG00000125505	0.14296
1513	ENSG00000152443	0.14296
1514	ENSG00000042062	0.14295
1515	ENSG00000211803	0.14292
1516	ENSG00000269161	0.14291
1517	ENSG00000055208	0.1429
1518	ENSG00000127947	0.1429
1519	ENSG00000133321	0.14285
1520	ENSG00000167112	0.1428
1521	ENSG00000231535	0.14279
1522	ENSG00000150403	0.14278
1523	ENSG00000216866	0.14272
1524	ENSG00000254759	0.14272
1525	ENSG00000061987	0.14271
1526	ENSG00000272324	0.14264
1527	ENSG00000175449	0.14263
1528	ENSG00000169857	0.14262
1529	ENSG00000100796	0.1426
1530	ENSG00000102901	0.14256
1531	ENSG00000153914	0.14253
1532	ENSG00000269378	0.14247
1533	ENSG00000054793	0.14247
1534	ENSG00000228606	0.14245
1535	ENSG00000166012	0.14244
1536	ENSG00000140553	0.14242
1537	ENSG00000173542	0.14241
1538	ENSG00000159713	0.14236
1539	ENSG00000099804	0.14234
1540	ENSG00000146416	0.14232
1541	ENSG00000154134	0.14231
1542	ENSG00000124357	0.1422
1543	ENSG00000231327	0.14216
1544	ENSG00000068615	0.14212
1545	ENSG00000068697	0.1421
1546	ENSG00000126215	0.1421
1547	ENSG00000244733	0.14208
1548	ENSG00000169738	0.14204
1549	ENSG00000004059	0.142
1550	ENSG00000152270	0.14199
1551	ENSG00000266714	0.14197
1552	ENSG00000053900	0.14196
1553	ENSG00000170540	0.14192
1554	ENSG00000267373	0.1419
1555	ENSG00000258473	0.14187
1556	ENSG00000072506	0.14184
1557	ENSG00000247092	0.14182
1558	ENSG00000141985	0.14182
1559	ENSG00000233427	0.14182
1560	ENSG00000179914	0.14181
1561	ENSG00000242193	0.14181
1562	ENSG00000178952	0.1418
1563	ENSG00000260539	0.14179
1564	ENSG00000126005	0.14175
1565	ENSG00000100154	0.14172
1566	ENSG00000183378	0.14166
1567	ENSG00000089154	0.14166
1568	ENSG00000213654	0.14164
1569	ENSG00000224051	0.14154
1570	ENSG00000184361	0.14153
1571	ENSG00000003756	0.14151
1572	ENSG00000154767	0.14151
1573	ENSG00000116221	0.14151
1574	ENSG00000253475	0.1415
1575	ENSG00000246366	0.14149
1576	ENSG00000175471	0.14147
1577	ENSG00000112787	0.14145
1578	ENSG00000170074	0.14143
1579	ENSG00000143450	0.14142
1580	ENSG00000130222	0.1414
1581	ENSG00000105327	0.1414
1582	ENSG00000196459	0.14133
1583	ENSG00000059122	0.1413
1584	ENSG00000068903	0.14129
1585	ENSG00000137801	0.14125
1586	ENSG00000123144	0.14121
1587	ENSG00000121895	0.14118
1588	ENSG00000187145	0.14117
1589	ENSG00000214941	0.14109
1590	ENSG00000234912	0.14108
1591	ENSG00000006125	0.14103
1592	ENSG00000175063	0.14101
1593	ENSG00000198221	0.14095
1594	ENSG00000020577	0.14094
1595	ENSG00000077150	0.1409
1596	ENSG00000224855	0.14089
1597	ENSG00000146425	0.14081
1598	ENSG00000250101	0.14081
1599	ENSG00000115970	0.1408
1600	ENSG00000185697	0.1408
1601	ENSG00000168876	0.14079
1602	ENSG00000131187	0.14076
1603	ENSG00000219222	0.14076
1604	ENSG00000165272	0.14071
1605	ENSG00000175265	0.14069
1606	ENSG00000166483	0.14069
1607	ENSG00000183850	0.14066
1608	ENSG00000058668	0.14066
1609	ENSG00000204642	0.14061
1610	ENSG00000267069	0.1406
1611	ENSG00000257557	0.14059
1612	ENSG00000257702	0.14057
1613	ENSG00000063046	0.14055
1614	ENSG00000144029	0.14054
1615	ENSG00000047648	0.14048
1616	ENSG00000101162	0.14047
1617	ENSG00000177556	0.14046
1618	ENSG00000260792	0.14045
1619	ENSG00000145220	0.14037
1620	ENSG00000165724	0.14034
1621	ENSG00000132383	0.14032
1622	ENSG00000180667	0.14031
1623	ENSG00000118113	0.14027
1624	ENSG00000141756	0.14026
1625	ENSG00000175931	0.14025
1626	ENSG00000117280	0.14024
1627	ENSG00000107779	0.14022
1628	ENSG00000213977	0.1402
1629	ENSG00000154473	0.14015
1630	ENSG00000157637	0.14014
1631	ENSG00000234978	0.14009
1632	ENSG00000139746	0.14007
1633	ENSG00000127334	0.14
1634	ENSG00000169508	0.13997
1635	ENSG00000261386	0.13993
1636	ENSG00000188643	0.13993
1637	ENSG00000138709	0.13988
1638	ENSG00000025293	0.13988
1639	ENSG00000258486	0.13987
1640	ENSG00000023191	0.13981
1641	ENSG00000119636	0.1398
1642	ENSG00000189292	0.1398
1643	ENSG00000115339	0.13977
1644	ENSG00000120217	0.13976
1645	ENSG00000207561	0.13975
1646	ENSG00000102893	0.13975
1647	ENSG00000211817	0.13971
1648	ENSG00000266897	0.13965
1649	ENSG00000224691	0.13965
1650	ENSG00000160818	0.13965
1651	ENSG00000167674	0.13963
1652	ENSG00000065054	0.13957
1653	ENSG00000008018	0.13956
1654	ENSG00000178966	0.13956
1655	ENSG00000099624	0.13954
1656	ENSG00000214021	0.13951
1657	ENSG00000120903	0.13947
1658	ENSG00000146386	0.13945
1659	ENSG00000077454	0.13944
1660	ENSG00000117480	0.13944
1661	ENSG00000170312	0.13942
1662	ENSG00000142875	0.13942
1663	ENSG00000143322	0.13937
1664	ENSG00000134326	0.13935
1665	ENSG00000178184	0.13929
1666	ENSG00000161912	0.13928
1667	ENSG00000108846	0.13926
1668	ENSG00000224565	0.13926
1669	ENSG00000232855	0.13923
1670	ENSG00000075151	0.13919
1671	ENSG00000153786	0.13918
1672	ENSG00000056661	0.13915
1673	ENSG00000160111	0.1391
1674	ENSG00000225873	0.13909
1675	ENSG00000105185	0.13904
1676	ENSG00000168056	0.13904
1677	ENSG00000253701	0.13899
1678	ENSG00000205485	0.13899
1679	ENSG00000087842	0.13896
1680	ENSG00000223478	0.13894
1681	ENSG00000135940	0.13894
1682	ENSG00000137414	0.13893
1683	ENSG00000189013	0.1389
1684	ENSG00000101464	0.13887
1685	ENSG00000214900	0.13887
1686	ENSG00000101460	0.13887
1687	ENSG00000158796	0.13885
1688	ENSG00000124104	0.13884
1689	ENSG00000181264	0.13882
1690	ENSG00000142459	0.13882
1691	ENSG00000102390	0.13876
1692	ENSG00000157613	0.13873
1693	ENSG00000100106	0.13872
1694	ENSG00000144559	0.13872
1695	ENSG00000188549	0.13872
1696	ENSG00000012211	0.13861
1697	ENSG00000130208	0.13859
1698	ENSG00000214535	0.13854
1699	ENSG00000101986	0.13851
1700	ENSG00000176619	0.1385
1701	ENSG00000131634	0.13848
1702	ENSG00000270055	0.13847
1703	ENSG00000198692	0.13845
1704	ENSG00000105204	0.13845
1705	ENSG00000244300	0.13844
1706	ENSG00000096433	0.13839
1707	ENSG00000197561	0.13839
1708	ENSG00000139437	0.13837
1709	ENSG00000170515	0.13834
1710	ENSG00000146278	0.1383
1711	ENSG00000009694	0.13829
1712	ENSG00000163297	0.13828
1713	ENSG00000189337	0.13827
1714	ENSG00000176903	0.13823
1715	ENSG00000154358	0.13819
1716	ENSG00000211727	0.13818
1717	ENSG00000017260	0.13815
1718	ENSG00000147044	0.13813
1719	ENSG00000272468	0.13811
1720	ENSG00000179583	0.13798
1721	ENSG00000196331	0.13797
1722	ENSG00000084693	0.13793
1723	ENSG00000147889	0.13791
1724	ENSG00000104722	0.13791
1725	ENSG00000005243	0.13791
1726	ENSG00000125166	0.13782
1727	ENSG00000154429	0.13782
1728	ENSG00000120063	0.13779
1729	ENSG00000137492	0.13774
1730	ENSG00000188460	0.13772
1731	ENSG00000116793	0.13771
1732	ENSG00000049323	0.13769
1733	ENSG00000197457	0.13767
1734	ENSG00000072135	0.13767
1735	ENSG00000177731	0.13767
1736	ENSG00000168884	0.13765
1737	ENSG00000188580	0.13763
1738	ENSG00000198178	0.13762
1739	ENSG00000140932	0.13762
1740	ENSG00000169282	0.13757
1741	ENSG00000141179	0.13757
1742	ENSG00000137078	0.13756
1743	ENSG00000115524	0.13748
1744	ENSG00000175854	0.13744
1745	ENSG00000130147	0.13744
1746	ENSG00000164483	0.13742
1747	ENSG00000112290	0.13739
1748	ENSG00000120049	0.13735
1749	ENSG00000115446	0.13734
1750	ENSG00000266371	0.13731
1751	ENSG00000111596	0.13729
1752	ENSG00000133858	0.13726
1753	ENSG00000158482	0.13719
1754	ENSG00000140395	0.13719
1755	ENSG00000088035	0.13719
1756	ENSG00000132780	0.13716
1757	ENSG00000273015	0.13716
1758	ENSG00000087206	0.13715
1759	ENSG00000163156	0.13713
1760	ENSG00000247735	0.1371
1761	ENSG00000144152	0.13707
1762	ENSG00000100219	0.13704
1763	ENSG00000184465	0.13697
1764	ENSG00000245904	0.13697
1765	ENSG00000204778	0.13695
1766	ENSG00000231439	0.13689
1767	ENSG00000198824	0.13688
1768	ENSG00000088766	0.13685
1769	ENSG00000141101	0.13683
1770	ENSG00000198707	0.13682
1771	ENSG00000138031	0.13682
1772	ENSG00000162585	0.13682
1773	ENSG00000267575	0.13678
1774	ENSG00000168734	0.13678
1775	ENSG00000167645	0.13674
1776	ENSG00000182446	0.13671
1777	ENSG00000159023	0.13669
1778	ENSG00000272622	0.13664
1779	ENSG00000152409	0.13661
1780	ENSG00000145354	0.13658
1781	ENSG00000100997	0.13658
1782	ENSG00000113083	0.13656
1783	ENSG00000106153	0.13655
1784	ENSG00000137841	0.1365
1785	ENSG00000100234	0.13649
1786	ENSG00000101353	0.13648
1787	ENSG00000175040	0.13645
1788	ENSG00000253618	0.13643
1789	ENSG00000125835	0.13643
1790	ENSG00000011243	0.13635
1791	ENSG00000272562	0.13634
1792	ENSG00000131002	0.13624
1793	ENSG00000204371	0.13621
1794	ENSG00000173153	0.13621
1795	ENSG00000177732	0.13621
1796	ENSG00000231298	0.1362
1797	ENSG00000239900	0.13618
1798	ENSG00000257953	0.13606
1799	ENSG00000146122	0.13605
1800	ENSG00000139644	0.13605
1801	ENSG00000092009	0.13605
1802	ENSG00000152520	0.13602
1803	ENSG00000176871	0.13597
1804	ENSG00000131148	0.13595
1805	ENSG00000122705	0.13593
1806	ENSG00000132967	0.1359
1807	ENSG00000102383	0.13587
1808	ENSG00000270019	0.13585
1809	ENSG00000183426	0.13582
1810	ENSG00000086289	0.13582
1811	ENSG00000115738	0.13579
1812	ENSG00000100221	0.13578
1813	ENSG00000119508	0.13575
1814	ENSG00000174080	0.13574
1815	ENSG00000163349	0.13572
1816	ENSG00000141873	0.1357
1817	ENSG00000249069	0.13563
1818	ENSG00000165006	0.13557
1819	ENSG00000120738	0.13556
1820	ENSG00000137145	0.13554
1821	ENSG00000257923	0.13546
1822	ENSG00000044574	0.13542
1823	ENSG00000108433	0.13542
1824	ENSG00000088179	0.1354
1825	ENSG00000145685	0.13539
1826	ENSG00000258410	0.13538
1827	ENSG00000010327	0.13537
1828	ENSG00000126759	0.13532
1829	ENSG00000110851	0.1353
1830	ENSG00000103064	0.13529
1831	ENSG00000103404	0.13529
1832	ENSG00000167280	0.13528
1833	ENSG00000156411	0.13524
1834	ENSG00000068308	0.13514
1835	ENSG00000114374	0.13512
1836	ENSG00000224914	0.13511
1837	ENSG00000211786	0.1351
1838	ENSG00000088247	0.13507
1839	ENSG00000188868	0.13506
1840	ENSG00000105974	0.13503
1841	ENSG00000125851	0.13501
1842	ENSG00000196954	0.135
1843	ENSG00000213160	0.13499
1844	ENSG00000176046	0.13498
1845	ENSG00000156650	0.13496
1846	ENSG00000124588	0.13494
1847	ENSG00000110321	0.13494
1848	ENSG00000255364	0.13492
1849	ENSG00000129277	0.13491
1850	ENSG00000140391	0.1349
1851	ENSG00000180189	0.13489
1852	ENSG00000174996	0.13487
1853	ENSG00000171241	0.13486
1854	ENSG00000224746	0.13483
1855	ENSG00000146247	0.13481
1856	ENSG00000171045	0.13481
1857	ENSG00000198589	0.13477
1858	ENSG00000167077	0.13468
1859	ENSG00000163141	0.13467
1860	ENSG00000272211	0.13464
1861	ENSG00000256050	0.13458
1862	ENSG00000211655	0.13457
1863	ENSG00000244573	0.13456
1864	ENSG00000168936	0.13456
1865	ENSG00000008438	0.13454
1866	ENSG00000133800	0.13454
1867	ENSG00000255007	0.13453
1868	ENSG00000143761	0.13449
1869	ENSG00000227232	0.13448
1870	ENSG00000133243	0.13447
1871	ENSG00000205045	0.13446
1872	ENSG00000066651	0.13445
1873	ENSG00000140044	0.13445
1874	ENSG00000086712	0.13444
1875	ENSG00000211978	0.13444
1876	ENSG00000185651	0.13442
1877	ENSG00000119782	0.13434
1878	ENSG00000117450	0.1343
1879	ENSG00000169239	0.13429
1880	ENSG00000099622	0.13427
1881	ENSG00000113389	0.13426
1882	ENSG00000225901	0.13425
1883	ENSG00000165644	0.13424
1884	ENSG00000114573	0.13423
1885	ENSG00000175221	0.13422
1886	ENSG00000173281	0.13421
1887	ENSG00000138867	0.1342
1888	ENSG00000157870	0.13415
1889	ENSG00000204592	0.13412
1890	ENSG00000186174	0.13412
1891	ENSG00000154710	0.13412
1892	ENSG00000149294	0.13409
1893	ENSG00000211791	0.13399
1894	ENSG00000168710	0.13399
1895	ENSG00000211780	0.13398
1896	ENSG00000064726	0.13398
1897	ENSG00000136869	0.13396
1898	ENSG00000259709	0.13394
1899	ENSG00000233214	0.13394
1900	ENSG00000161714	0.13391
1901	ENSG00000188916	0.13388
1902	ENSG00000161647	0.13387
1903	ENSG00000197386	0.13386
1904	ENSG00000105443	0.13385
1905	ENSG00000114861	0.13379
1906	ENSG00000079215	0.13378
1907	ENSG00000184990	0.13378
1908	ENSG00000240207	0.13375
1909	ENSG00000220130	0.13375
1910	ENSG00000230615	0.13374
1911	ENSG00000258590	0.13371
1912	ENSG00000249790	0.1337
1913	ENSG00000188191	0.13368
1914	ENSG00000136770	0.13366
1915	ENSG00000103363	0.13364
1916	ENSG00000231249	0.13363
1917	ENSG00000182866	0.13362
1918	ENSG00000088992	0.13357
1919	ENSG00000108294	0.13356
1920	ENSG00000259719	0.13348
1921	ENSG00000176915	0.13346
1922	ENSG00000176108	0.13342
1923	ENSG00000103599	0.13341
1924	ENSG00000185359	0.13338
1925	ENSG00000173068	0.13338
1926	ENSG00000074370	0.13336
1927	ENSG00000103502	0.13334
1928	ENSG00000174749	0.13332
1929	ENSG00000090382	0.13331
1930	ENSG00000148848	0.13327
1931	ENSG00000196757	0.13327
1932	ENSG00000248275	0.13327
1933	ENSG00000128989	0.13326
1934	ENSG00000264278	0.13323
1935	ENSG00000163584	0.1332
1936	ENSG00000117322	0.13318
1937	ENSG00000185262	0.1331
1938	ENSG00000125249	0.13306
1939	ENSG00000182872	0.133
1940	ENSG00000109220	0.13299
1941	ENSG00000147883	0.13298
1942	ENSG00000198483	0.13298
1943	ENSG00000153071	0.13297
1944	ENSG00000267364	0.13291
1945	ENSG00000137103	0.13281
1946	ENSG00000133706	0.1328
1947	ENSG00000072803	0.1328
1948	ENSG00000214184	0.13279
1949	ENSG00000128040	0.13279
1950	ENSG00000101082	0.13277
1951	ENSG00000042493	0.13276
1952	ENSG00000006074	0.13275
1953	ENSG00000132376	0.13274
1954	ENSG00000272142	0.1327
1955	ENSG00000232645	0.13269
1956	ENSG00000163017	0.13267
1957	ENSG00000140307	0.13265
1958	ENSG00000108773	0.13263
1959	ENSG00000251606	0.13262
1960	ENSG00000164574	0.13261
1961	ENSG00000129559	0.13261
1962	ENSG00000144395	0.13259
1963	ENSG00000227376	0.13255
1964	ENSG00000242349	0.13253
1965	ENSG00000213983	0.13253
1966	ENSG00000127511	0.1325
1967	ENSG00000232729	0.1325
1968	ENSG00000133169	0.13247
1969	ENSG00000100416	0.13244
1970	ENSG00000169692	0.1324
1971	ENSG00000248510	0.1324
1972	ENSG00000135317	0.13239
1973	ENSG00000155096	0.13237
1974	ENSG00000134202	0.13237
1975	ENSG00000150938	0.13236
1976	ENSG00000229809	0.13231
1977	ENSG00000184992	0.13231
1978	ENSG00000138798	0.13229
1979	ENSG00000160877	0.13228
1980	ENSG00000160180	0.13228
1981	ENSG00000188677	0.13224
1982	ENSG00000221923	0.13224
1983	ENSG00000146013	0.13223
1984	ENSG00000249236	0.13219
1985	ENSG00000005238	0.13215
1986	ENSG00000211728	0.13215
1987	ENSG00000244038	0.13215
1988	ENSG00000155115	0.1321
1989	ENSG00000198133	0.13208
1990	ENSG00000215251	0.13207
1991	ENSG00000092010	0.13206
1992	ENSG00000188986	0.13204
1993	ENSG00000228150	0.13203
1994	ENSG00000107984	0.13196
1995	ENSG00000266972	0.13196
1996	ENSG00000224525	0.13195
1997	ENSG00000142188	0.13193
1998	ENSG00000089472	0.13192
[truncated: 11,447 more rows]
