# Supplementary material for: Identifying and analyzing different cancer subtypes using RNA-seq data of blood platelets
Source: Oncotarget. 2017 Sep 15;8(50):87494–511. doi: 10.18632/oncotarget.20903 (PMC5675649; doi:10.18632/oncotarget.20903)
Supplement: Supplementary file 3 [file oncotarget-08-87494-s003.xlsx]

## Sheet: Sheet1
Supplementary Table 2: The mRMR feature list yielded by the mRMR method
Order	Feature name
1	ENSG00000155657
2	ENSG00000136003
3	ENSG00000168421
4	ENSG00000112977
5	ENSG00000096060
6	ENSG00000177600
7	ENSG00000142089
8	ENSG00000139193
9	ENSG00000229164
10	ENSG00000171634
11	ENSG00000162894
12	ENSG00000117400
13	ENSG00000008988
14	ENSG00000152818
15	ENSG00000159692
16	ENSG00000139626
17	ENSG00000149311
18	ENSG00000164821
19	ENSG00000211772
20	ENSG00000151414
21	ENSG00000126353
22	ENSG00000135334
23	ENSG00000108848
24	ENSG00000115956
25	ENSG00000160654
26	ENSG00000266402
27	ENSG00000156738
28	ENSG00000078018
29	ENSG00000163492
30	ENSG00000112078
31	ENSG00000149806
32	ENSG00000099250
33	ENSG00000116754
34	ENSG00000167460
35	ENSG00000168028
36	ENSG00000115993
37	ENSG00000168118
38	ENSG00000142765
39	ENSG00000174456
40	ENSG00000142546
41	ENSG00000145241
42	ENSG00000143162
43	ENSG00000163430
44	ENSG00000163519
45	ENSG00000174501
46	ENSG00000014216
47	ENSG00000234919
48	ENSG00000142676
49	ENSG00000114439
50	ENSG00000174444
51	ENSG00000196199
52	ENSG00000185201
53	ENSG00000253394
54	ENSG00000122359
55	ENSG00000196912
56	ENSG00000003402
57	ENSG00000105193
58	ENSG00000132475
59	ENSG00000172375
60	ENSG00000198851
61	ENSG00000198168
62	ENSG00000002330
63	ENSG00000186854
64	ENSG00000142534
65	ENSG00000134153
66	ENSG00000106211
67	ENSG00000169925
68	ENSG00000138795
69	ENSG00000175899
70	ENSG00000138326
71	ENSG00000100439
72	ENSG00000087460
73	ENSG00000145425
74	ENSG00000160588
75	ENSG00000159140
76	ENSG00000187554
77	ENSG00000120833
78	ENSG00000071082
79	ENSG00000089012
80	ENSG00000135976
81	ENSG00000130958
82	ENSG00000198898
83	ENSG00000122435
84	ENSG00000186815
85	ENSG00000160991
86	ENSG00000163682
87	ENSG00000172159
88	ENSG00000107890
89	ENSG00000197324
90	ENSG00000113361
91	ENSG00000057294
92	ENSG00000115523
93	ENSG00000168685
94	ENSG00000013016
95	ENSG00000129003
96	ENSG00000147065
97	ENSG00000198918
98	ENSG00000167526
99	ENSG00000184205
100	ENSG00000198874
101	ENSG00000117523
102	ENSG00000184007
103	ENSG00000132424
104	ENSG00000115590
105	ENSG00000213402
106	ENSG00000131469
107	ENSG00000185800
108	ENSG00000100888
109	ENSG00000116251
110	ENSG00000185101
111	ENSG00000129636
112	ENSG00000023445
113	ENSG00000156467
114	ENSG00000198625
115	ENSG00000111796
116	ENSG00000122566
117	ENSG00000089009
118	ENSG00000100030
119	ENSG00000106537
120	ENSG00000103145
121	ENSG00000130948
122	ENSG00000109475
123	ENSG00000141524
124	ENSG00000152795
125	ENSG00000166501
126	ENSG00000186166
127	ENSG00000102265
128	ENSG00000136942
129	ENSG00000140105
130	ENSG00000119280
131	ENSG00000005483
132	ENSG00000229117
133	ENSG00000171817
134	ENSG00000100941
135	ENSG00000104904
136	ENSG00000181104
137	ENSG00000181896
138	ENSG00000115268
139	ENSG00000103175
140	ENSG00000100201
141	ENSG00000101558
142	ENSG00000123349
143	ENSG00000159069
144	ENSG00000133393
145	ENSG00000227507
146	ENSG00000122224
147	ENSG00000085224
148	ENSG00000104689
149	ENSG00000177954
150	ENSG00000153162
151	ENSG00000211899
152	ENSG00000179144
153	ENSG00000038219
154	ENSG00000118520
155	ENSG00000129355
156	ENSG00000023697
157	ENSG00000081059
158	ENSG00000120727
159	ENSG00000148303
160	ENSG00000126934
161	ENSG00000071553
162	ENSG00000177455
163	ENSG00000167468
164	ENSG00000145247
165	ENSG00000197756
166	ENSG00000160445
167	ENSG00000152404
168	ENSG00000234741
169	ENSG00000109321
170	ENSG00000104765
171	ENSG00000198858
172	ENSG00000108107
173	ENSG00000035403
174	ENSG00000204257
175	ENSG00000139083
176	ENSG00000097021
177	ENSG00000197006
178	ENSG00000105640
179	ENSG00000128159
180	ENSG00000176014
181	ENSG00000134668
182	ENSG00000079805
183	ENSG00000148843
184	ENSG00000143947
185	ENSG00000135821
186	ENSG00000198821
187	ENSG00000148600
188	ENSG00000005249
189	ENSG00000197958
190	ENSG00000105669
191	ENSG00000072818
192	ENSG00000151575
193	ENSG00000166441
194	ENSG00000048471
195	ENSG00000124302
196	ENSG00000145734
197	ENSG00000157538
198	ENSG00000160014
199	ENSG00000172809
200	ENSG00000108960
201	ENSG00000109063
202	ENSG00000100079
203	ENSG00000188186
204	ENSG00000105355
205	ENSG00000197912
206	ENSG00000170144
207	ENSG00000186265
208	ENSG00000106948
209	ENSG00000080371
210	ENSG00000112306
211	ENSG00000163110
212	ENSG00000185909
213	ENSG00000116752
214	ENSG00000004534
215	ENSG00000204136
216	ENSG00000054267
217	ENSG00000198931
218	ENSG00000185946
219	ENSG00000161011
220	ENSG00000142937
221	ENSG00000020577
222	ENSG00000114982
223	ENSG00000186468
224	ENSG00000092096
225	ENSG00000167286
226	ENSG00000107816
227	ENSG00000076003
228	ENSG00000110448
229	ENSG00000140416
230	ENSG00000146285
231	ENSG00000186591
232	ENSG00000137818
233	ENSG00000147650
234	ENSG00000063177
235	ENSG00000198722
236	ENSG00000072110
237	ENSG00000093010
238	ENSG00000248124
239	ENSG00000204475
240	ENSG00000161016
241	ENSG00000186469
242	ENSG00000162980
243	ENSG00000255478
244	ENSG00000034510
245	ENSG00000215788
246	ENSG00000185485
247	ENSG00000133112
248	ENSG00000105402
249	ENSG00000100280
250	ENSG00000203812
251	ENSG00000083845
252	ENSG00000112146
253	ENSG00000102172
254	ENSG00000147394
255	ENSG00000125450
256	ENSG00000169908
257	ENSG00000204628
258	ENSG00000172667
259	ENSG00000119707
260	ENSG00000131966
261	ENSG00000211689
262	ENSG00000171858
263	ENSG00000109062
264	ENSG00000167895
265	ENSG00000184500
266	ENSG00000131018
267	ENSG00000223609
268	ENSG00000105063
269	ENSG00000213741
270	ENSG00000150347
271	ENSG00000084734
272	ENSG00000137441
273	ENSG00000163104
274	ENSG00000173762
275	ENSG00000135968
276	ENSG00000165091
277	ENSG00000147403
278	ENSG00000183878
279	ENSG00000100731
280	ENSG00000162722
281	ENSG00000170486
282	ENSG00000164180
283	ENSG00000146963
284	ENSG00000004779
285	ENSG00000054654
286	ENSG00000105369
287	ENSG00000089048
288	ENSG00000256525
289	ENSG00000089639
290	ENSG00000145592
291	ENSG00000112031
292	ENSG00000128595
293	ENSG00000137154
294	ENSG00000071127
295	ENSG00000142102
296	ENSG00000150045
297	ENSG00000163714
298	ENSG00000156931
299	ENSG00000160813
300	ENSG00000153904
301	ENSG00000223799
302	ENSG00000196154
303	ENSG00000107581
304	ENSG00000169032
305	ENSG00000149084
306	ENSG00000162909
307	ENSG00000142541
308	ENSG00000159674
309	ENSG00000163993
310	ENSG00000109920
311	ENSG00000173852
312	ENSG00000196329
313	ENSG00000130255
314	ENSG00000147174
315	ENSG00000047597
316	ENSG00000127603
317	ENSG00000147457
318	ENSG00000132485
319	ENSG00000180448
320	ENSG00000152520
321	ENSG00000144713
322	ENSG00000108669
323	ENSG00000185989
324	ENSG00000047410
325	ENSG00000165102
326	ENSG00000147604
327	ENSG00000177156
328	ENSG00000105122
329	ENSG00000118181
330	ENSG00000145431
331	ENSG00000099251
332	ENSG00000113761
333	ENSG00000265148
334	ENSG00000136717
335	ENSG00000156256
336	ENSG00000169504
337	ENSG00000159346
338	ENSG00000219481
339	ENSG00000100243
340	ENSG00000129824
341	ENSG00000178982
342	ENSG00000110917
343	ENSG00000167978
344	ENSG00000198833
345	ENSG00000100994
346	ENSG00000268746
347	ENSG00000231500
348	ENSG00000103415
349	ENSG00000066697
350	ENSG00000139597
351	ENSG00000028839
352	ENSG00000130811
353	ENSG00000004776
354	ENSG00000104964
355	ENSG00000105202
356	ENSG00000047365
357	ENSG00000055208
358	ENSG00000115457
359	ENSG00000108298
360	ENSG00000263264
361	ENSG00000213672
362	ENSG00000094963
363	ENSG00000159202
364	ENSG00000125691
365	ENSG00000151657
366	ENSG00000165914
367	ENSG00000187098
368	ENSG00000100813
369	ENSG00000162614
370	ENSG00000135390
371	ENSG00000185043
372	ENSG00000119397
373	ENSG00000164116
374	ENSG00000244620
375	ENSG00000159461
376	ENSG00000105372
377	ENSG00000168438
378	ENSG00000130600
379	ENSG00000150093
380	ENSG00000070756
381	ENSG00000161513
382	ENSG00000069667
383	ENSG00000127184
384	ENSG00000198692
385	ENSG00000130202
386	ENSG00000114391
387	ENSG00000072518
388	ENSG00000110651
389	ENSG00000183723
390	ENSG00000183597
391	ENSG00000196230
392	ENSG00000102886
393	ENSG00000234184
394	ENSG00000143595
395	ENSG00000145649
396	ENSG00000081019
397	ENSG00000071051
398	ENSG00000169249
399	ENSG00000166313
400	ENSG00000169567
401	ENSG00000164190
402	ENSG00000100028
403	ENSG00000131914
404	ENSG00000113460
405	ENSG00000116001
406	ENSG00000162244
407	ENSG00000173611
408	ENSG00000182287
409	ENSG00000197728
410	ENSG00000165813
411	ENSG00000149781
412	ENSG00000100316
413	ENSG00000137076
414	ENSG00000140386
415	ENSG00000178950
416	ENSG00000059588
417	ENSG00000110013
418	ENSG00000196126
419	ENSG00000120742
420	ENSG00000173812
421	ENSG00000135749
422	ENSG00000187231
423	ENSG00000075884
424	ENSG00000226436
425	ENSG00000070961
426	ENSG00000086200
427	ENSG00000029639
428	ENSG00000237805
429	ENSG00000180694
430	ENSG00000185787
431	ENSG00000151500
432	ENSG00000163728
433	ENSG00000137198
434	ENSG00000136689
435	ENSG00000158985
436	ENSG00000069493
437	ENSG00000153815
438	ENSG00000215908
439	ENSG00000232931
440	ENSG00000064199
441	ENSG00000115641
442	ENSG00000111786
443	ENSG00000106615
444	ENSG00000122986
445	ENSG00000169019
446	ENSG00000145741
447	ENSG00000149925
448	ENSG00000227220
449	ENSG00000122406
450	ENSG00000149923
451	ENSG00000259207
452	ENSG00000116824
453	ENSG00000015285
454	ENSG00000138080
455	ENSG00000135837
456	ENSG00000166562
457	ENSG00000175727
458	ENSG00000127804
459	ENSG00000105374
460	ENSG00000118508
461	ENSG00000241316
462	ENSG00000198000
463	ENSG00000185515
464	ENSG00000124383
465	ENSG00000182934
466	ENSG00000089157
467	ENSG00000126254
468	ENSG00000005961
469	ENSG00000241106
470	ENSG00000138385
471	ENSG00000166452
472	ENSG00000149177
473	ENSG00000117289
474	ENSG00000107290
475	ENSG00000251562
476	ENSG00000196924
477	ENSG00000172005
478	ENSG00000196634
479	ENSG00000175387
480	ENSG00000158417
481	ENSG00000165494
482	ENSG00000109458
483	ENSG00000072422
484	ENSG00000204219
485	ENSG00000174365
486	ENSG00000171163
487	ENSG00000104763
488	ENSG00000006007
489	ENSG00000198178
490	ENSG00000104903
491	ENSG00000171863
492	ENSG00000089123
493	ENSG00000092531
494	ENSG00000067182
495	ENSG00000164047
496	ENSG00000154874
497	ENSG00000142327
498	ENSG00000101367
499	ENSG00000166265
500	ENSG00000206549
501	ENSG00000066294
502	ENSG00000185305
503	ENSG00000163660
504	ENSG00000142694
505	ENSG00000163349
506	ENSG00000132704
507	ENSG00000147162
508	ENSG00000109906
509	ENSG00000026297
510	ENSG00000143797
511	ENSG00000117318
512	ENSG00000132819
513	ENSG00000147443
514	ENSG00000168374
515	ENSG00000139343
516	ENSG00000064393
517	ENSG00000099785
518	ENSG00000137070
519	ENSG00000198242
520	ENSG00000170891
521	ENSG00000117616
522	ENSG00000156976
523	ENSG00000134283
524	ENSG00000178922
525	ENSG00000116560
526	ENSG00000180644
527	ENSG00000110700
528	ENSG00000133627
529	ENSG00000092841
530	ENSG00000009790
531	ENSG00000112357
532	ENSG00000129657
533	ENSG00000135932
534	ENSG00000101654
535	ENSG00000188243
536	ENSG00000103316
537	ENSG00000164104
538	ENSG00000106123
539	ENSG00000140859
540	ENSG00000247774
541	ENSG00000206560
542	ENSG00000125166
543	ENSG00000169764
544	ENSG00000114942
545	ENSG00000159713
546	ENSG00000095321
547	ENSG00000256045
548	ENSG00000146904
549	ENSG00000167461
550	ENSG00000168040
551	ENSG00000174720
552	ENSG00000185825
553	ENSG00000111716
554	ENSG00000120903
555	ENSG00000130005
556	ENSG00000197880
557	ENSG00000182899
558	ENSG00000206145
559	ENSG00000237166
560	ENSG00000198755
561	ENSG00000116649
562	ENSG00000101425
563	ENSG00000174175
564	ENSG00000184887
565	ENSG00000163938
566	ENSG00000177885
567	ENSG00000124333
568	ENSG00000105404
569	ENSG00000167107
570	ENSG00000205309
571	ENSG00000160799
572	ENSG00000170425
573	ENSG00000102383
574	ENSG00000115760
575	ENSG00000110274
576	ENSG00000070831
577	ENSG00000117614
578	ENSG00000119139
579	ENSG00000213465
580	ENSG00000166340
581	ENSG00000134308
582	ENSG00000100299
583	ENSG00000103326
584	ENSG00000167642
585	ENSG00000228651
586	ENSG00000080824
587	ENSG00000159023
588	ENSG00000066044
589	ENSG00000184613
590	ENSG00000103121
591	ENSG00000155984
592	ENSG00000222022
593	ENSG00000155903
594	ENSG00000198034
595	ENSG00000150867
596	ENSG00000196459
597	ENSG00000213931
598	ENSG00000154265
599	ENSG00000135776
600	ENSG00000156482
601	ENSG00000069020
602	ENSG00000104852
603	ENSG00000164587
604	ENSG00000023191
605	ENSG00000127914
606	ENSG00000156381
607	ENSG00000253729
608	ENSG00000225113
609	ENSG00000132879
610	ENSG00000196683
611	ENSG00000141504
612	ENSG00000173114
613	ENSG00000140307
614	ENSG00000122026
615	ENSG00000179632
616	ENSG00000023734
617	ENSG00000120800
618	ENSG00000236333
619	ENSG00000171681
620	ENSG00000163479
621	ENSG00000104324
622	ENSG00000240038
623	ENSG00000197386
624	ENSG00000138685
625	ENSG00000101057
626	ENSG00000135486
627	ENSG00000099999
628	ENSG00000130340
629	ENSG00000239779
630	ENSG00000169855
631	ENSG00000108100
632	ENSG00000176444
633	ENSG00000095303
634	ENSG00000120690
635	ENSG00000198400
636	ENSG00000154814
637	ENSG00000124762
638	ENSG00000177556
639	ENSG00000108518
640	ENSG00000158769
641	ENSG00000160999
642	ENSG00000119596
643	ENSG00000229043
644	ENSG00000178896
645	ENSG00000162777
646	ENSG00000179526
647	ENSG00000160185
648	ENSG00000104894
649	ENSG00000233927
650	ENSG00000161281
651	ENSG00000147168
652	ENSG00000106772
653	ENSG00000114698
654	ENSG00000092929
655	ENSG00000269887
656	ENSG00000131797
657	ENSG00000136490
658	ENSG00000122490
659	ENSG00000114857
660	ENSG00000108278
661	ENSG00000142657
662	ENSG00000257704
663	ENSG00000167641
664	ENSG00000166025
665	ENSG00000088826
666	ENSG00000204592
667	ENSG00000019582
668	ENSG00000251474
669	ENSG00000112159
670	ENSG00000089820
671	ENSG00000168175
672	ENSG00000130201
673	ENSG00000100650
674	ENSG00000140319
675	ENSG00000126749
676	ENSG00000133193
677	ENSG00000170776
678	ENSG00000160208
679	ENSG00000118689
680	ENSG00000099260
681	ENSG00000100354
682	ENSG00000182512
683	ENSG00000188846
684	ENSG00000106397
685	ENSG00000110934
686	ENSG00000005007
687	ENSG00000075151
688	ENSG00000095564
689	ENSG00000188229
690	ENSG00000151502
691	ENSG00000155463
692	ENSG00000149243
693	ENSG00000198075
694	ENSG00000135250
695	ENSG00000213639
696	ENSG00000135899
697	ENSG00000166530
698	ENSG00000107317
699	ENSG00000211785
700	ENSG00000137501
701	ENSG00000136156
702	ENSG00000138398
703	ENSG00000074054
704	ENSG00000173821
705	ENSG00000134545
706	ENSG00000152583
707	ENSG00000162368
708	ENSG00000162734
709	ENSG00000101361
710	ENSG00000008869
711	ENSG00000174111
712	ENSG00000137642
713	ENSG00000100345
714	ENSG00000078674
715	ENSG00000251001
716	ENSG00000088726
717	ENSG00000108465
718	ENSG00000114573
719	ENSG00000104529
720	ENSG00000230590
721	ENSG00000157837
722	ENSG00000180822
723	ENSG00000153914
724	ENSG00000116580
725	ENSG00000196155
726	ENSG00000114841
727	ENSG00000108798
728	ENSG00000117691
729	ENSG00000152229
730	ENSG00000178966
731	ENSG00000173083
732	ENSG00000145354
733	ENSG00000132465
734	ENSG00000140988
735	ENSG00000142208
736	ENSG00000107223
737	ENSG00000169429
738	ENSG00000182670
739	ENSG00000100101
740	ENSG00000103942
741	ENSG00000006125
742	ENSG00000138002
743	ENSG00000124228
744	ENSG00000211898
745	ENSG00000173757
746	ENSG00000168653
747	ENSG00000154781
748	ENSG00000102178
749	ENSG00000103260
750	ENSG00000196507
751	ENSG00000236534
752	ENSG00000125753
753	ENSG00000121058
754	ENSG00000108639
755	ENSG00000076928
756	ENSG00000157426
757	ENSG00000079263
758	ENSG00000167272
759	ENSG00000143575
760	ENSG00000245164
761	ENSG00000163738
762	ENSG00000252316
763	ENSG00000164236
764	ENSG00000112290
765	ENSG00000134072
766	ENSG00000068903
767	ENSG00000163932
768	ENSG00000174099
769	ENSG00000172794
770	ENSG00000161888
771	ENSG00000204568
772	ENSG00000102225
773	ENSG00000105254
774	ENSG00000112077
775	ENSG00000131389
776	ENSG00000109787
777	ENSG00000184922
778	ENSG00000134321
779	ENSG00000122862
780	ENSG00000243536
781	ENSG00000154188
782	ENSG00000123500
783	ENSG00000029363
784	ENSG00000185963
785	ENSG00000130429
786	ENSG00000247092
787	ENSG00000101882
788	ENSG00000180884
789	ENSG00000112739
790	ENSG00000103995
791	ENSG00000138640
792	ENSG00000120594
793	ENSG00000203485
794	ENSG00000213626
795	ENSG00000177125
796	ENSG00000174915
797	ENSG00000132549
798	ENSG00000090266
799	ENSG00000104331
800	ENSG00000235005
801	ENSG00000057252
802	ENSG00000233016
803	ENSG00000125835
804	ENSG00000173264
805	ENSG00000244734
806	ENSG00000163359
807	ENSG00000166337
808	ENSG00000169660
809	ENSG00000175449
810	ENSG00000077549
811	ENSG00000105677
812	ENSG00000188921
813	ENSG00000131725
814	ENSG00000141179
815	ENSG00000147202
816	ENSG00000159363
817	ENSG00000091592
818	ENSG00000145833
819	ENSG00000170312
820	ENSG00000144028
821	ENSG00000126458
822	ENSG00000101162
823	ENSG00000102898
824	ENSG00000136238
825	ENSG00000242193
826	ENSG00000115875
827	ENSG00000110195
828	ENSG00000117543
829	ENSG00000029534
830	ENSG00000215252
831	ENSG00000078369
832	ENSG00000151778
833	ENSG00000107099
834	ENSG00000115129
835	ENSG00000163297
836	ENSG00000095015
837	ENSG00000103187
838	ENSG00000171051
839	ENSG00000235655
840	ENSG00000146414
841	ENSG00000149564
842	ENSG00000151923
843	ENSG00000223298
844	ENSG00000152484
845	ENSG00000163807
846	ENSG00000110719
847	ENSG00000130881
848	ENSG00000096401
849	ENSG00000234152
850	ENSG00000170027
851	ENSG00000138246
852	ENSG00000155749
853	ENSG00000182253
854	ENSG00000077420
855	ENSG00000182230
856	ENSG00000117091
857	ENSG00000165502
858	ENSG00000172116
859	ENSG00000099795
860	ENSG00000111371
861	ENSG00000116191
862	ENSG00000154620
863	ENSG00000007312
864	ENSG00000134186
865	ENSG00000049323
866	ENSG00000104408
867	ENSG00000100221
868	ENSG00000130204
869	ENSG00000253982
870	ENSG00000168405
871	ENSG00000183019
872	ENSG00000109220
873	ENSG00000211800
874	ENSG00000099940
875	ENSG00000185697
876	ENSG00000175354
877	ENSG00000025293
878	ENSG00000168961
879	ENSG00000132466
880	ENSG00000168994
881	ENSG00000183530
882	ENSG00000239670
883	ENSG00000172889
884	ENSG00000257252
885	ENSG00000175063
886	ENSG00000090238
887	ENSG00000164695
888	ENSG00000136247
889	ENSG00000147416
890	ENSG00000149273
891	ENSG00000088992
892	ENSG00000002016
893	ENSG00000140564
894	ENSG00000205981
895	ENSG00000116221
896	ENSG00000232533
897	ENSG00000142856
898	ENSG00000168883
899	ENSG00000170275
900	ENSG00000137801
901	ENSG00000196787
902	ENSG00000240849
903	ENSG00000103202
904	ENSG00000185246
905	ENSG00000134419
906	ENSG00000240207
907	ENSG00000160551
908	ENSG00000161013
909	ENSG00000198707
910	ENSG00000126777
911	ENSG00000151693
912	ENSG00000101079
913	ENSG00000229539
914	ENSG00000187266
915	ENSG00000126804
916	ENSG00000132640
917	ENSG00000128309
918	ENSG00000169738
919	ENSG00000221978
920	ENSG00000157554
921	ENSG00000178188
922	ENSG00000235162
923	ENSG00000106028
924	ENSG00000115977
925	ENSG00000132386
926	ENSG00000157978
927	ENSG00000143669
928	ENSG00000255007
929	ENSG00000241351
930	ENSG00000164181
931	ENSG00000105971
932	ENSG00000096384
933	ENSG00000050393
934	ENSG00000100664
935	ENSG00000197785
936	ENSG00000237473
937	ENSG00000084676
938	ENSG00000196642
939	ENSG00000166598
940	ENSG00000124942
941	ENSG00000162191
942	ENSG00000102781
943	ENSG00000169247
944	ENSG00000105220
945	ENSG00000179348
946	ENSG00000176476
947	ENSG00000136279
948	ENSG00000255302
949	ENSG00000196531
950	ENSG00000082781
951	ENSG00000249639
952	ENSG00000113194
953	ENSG00000111596
954	ENSG00000169826
955	ENSG00000187800
956	ENSG00000007392
957	ENSG00000184752
958	ENSG00000102893
959	ENSG00000023902
960	ENSG00000113391
961	ENSG00000228742
962	ENSG00000151883
963	ENSG00000011295
964	ENSG00000136271
965	ENSG00000182109
966	ENSG00000132676
967	ENSG00000176407
968	ENSG00000035928
969	ENSG00000177119
970	ENSG00000181045
971	ENSG00000065833
972	ENSG00000083896
973	ENSG00000115756
974	ENSG00000174485
975	ENSG00000111364
976	ENSG00000136869
977	ENSG00000101224
978	ENSG00000080298
979	ENSG00000205268
980	ENSG00000254087
981	ENSG00000145022
982	ENSG00000038532
983	ENSG00000132780
984	ENSG00000117602
985	ENSG00000141293
986	ENSG00000179364
987	ENSG00000214900
988	ENSG00000257953
989	ENSG00000140682
990	ENSG00000130066
991	ENSG00000260032
992	ENSG00000204165
993	ENSG00000182208
994	ENSG00000167112
995	ENSG00000118113
996	ENSG00000032219
997	ENSG00000123739
998	ENSG00000250501
999	ENSG00000156026
1000	ENSG00000091157
1001	ENSG00000010404
1002	ENSG00000127526
1003	ENSG00000072506
1004	ENSG00000079134
1005	ENSG00000099622
1006	ENSG00000264754
1007	ENSG00000174574
1008	ENSG00000123636
1009	ENSG00000144559
1010	ENSG00000160818
1011	ENSG00000101298
1012	ENSG00000155096
1013	ENSG00000131203
1014	ENSG00000100796
1015	ENSG00000127831
1016	ENSG00000128245
1017	ENSG00000233895
1018	ENSG00000107742
1019	ENSG00000149357
1020	ENSG00000146425
1021	ENSG00000140374
1022	ENSG00000174695
1023	ENSG00000124107
1024	ENSG00000134539
1025	ENSG00000142875
1026	ENSG00000169122
1027	ENSG00000104133
1028	ENSG00000106609
1029	ENSG00000164674
1030	ENSG00000129351
1031	ENSG00000146540
1032	ENSG00000117133
1033	ENSG00000120217
1034	ENSG00000242349
1035	ENSG00000106415
1036	ENSG00000196547
1037	ENSG00000100934
1038	ENSG00000246223
1039	ENSG00000120697
1040	ENSG00000047634
1041	ENSG00000158457
1042	ENSG00000154134
1043	ENSG00000179532
1044	ENSG00000105443
1045	ENSG00000137941
1046	ENSG00000124785
1047	ENSG00000225528
1048	ENSG00000175416
1049	ENSG00000178057
1050	ENSG00000126756
1051	ENSG00000250722
1052	ENSG00000123384
1053	ENSG00000110047
1054	ENSG00000163565
1055	ENSG00000164877
1056	ENSG00000146122
1057	ENSG00000230228
1058	ENSG00000253701
1059	ENSG00000143546
1060	ENSG00000233834
1061	ENSG00000226179
1062	ENSG00000112531
1063	ENSG00000134030
1064	ENSG00000113387
1065	ENSG00000107672
1066	ENSG00000101236
1067	ENSG00000102468
1068	ENSG00000075415
1069	ENSG00000088832
1070	ENSG00000102879
1071	ENSG00000165775
1072	ENSG00000124570
1073	ENSG00000171044
1074	ENSG00000177337
1075	ENSG00000179134
1076	ENSG00000166794
1077	ENSG00000196504
1078	ENSG00000221923
1079	ENSG00000156052
1080	ENSG00000126878
1081	ENSG00000144674
1082	ENSG00000196182
1083	ENSG00000155957
1084	ENSG00000008952
1085	ENSG00000197934
1086	ENSG00000055044
1087	ENSG00000112514
1088	ENSG00000126903
1089	ENSG00000134897
1090	ENSG00000102804
1091	ENSG00000170310
1092	ENSG00000159377
1093	ENSG00000061918
1094	ENSG00000139644
1095	ENSG00000105974
1096	ENSG00000069966
1097	ENSG00000164118
1098	ENSG00000173581
1099	ENSG00000122965
1100	ENSG00000154978
1101	ENSG00000133858
1102	ENSG00000116147
1103	ENSG00000235609
1104	ENSG00000008438
1105	ENSG00000148346
1106	ENSG00000170271
1107	ENSG00000211788
1108	ENSG00000119335
1109	ENSG00000254839
1110	ENSG00000162367
1111	ENSG00000181016
1112	ENSG00000160075
1113	ENSG00000204310
1114	ENSG00000168010
1115	ENSG00000180354
1116	ENSG00000164332
1117	ENSG00000175390
1118	ENSG00000187730
1119	ENSG00000107872
1120	ENSG00000082293
1121	ENSG00000109536
1122	ENSG00000174780
1123	ENSG00000140479
1124	ENSG00000198837
1125	ENSG00000074966
1126	ENSG00000148848
1127	ENSG00000047644
1128	ENSG00000222032
1129	ENSG00000054793
1130	ENSG00000121895
1131	ENSG00000113649
1132	ENSG00000197561
1133	ENSG00000090382
1134	ENSG00000124209
1135	ENSG00000095637
1136	ENSG00000182004
1137	ENSG00000125257
1138	ENSG00000152409
1139	ENSG00000156411
1140	ENSG00000116016
1141	ENSG00000161999
1142	ENSG00000134285
1143	ENSG00000131143
1144	ENSG00000124588
1145	ENSG00000181804
1146	ENSG00000065357
1147	ENSG00000260539
1148	ENSG00000146386
1149	ENSG00000182747
1150	ENSG00000267364
1151	ENSG00000102755
1152	ENSG00000143418
1153	ENSG00000104164
1154	ENSG00000249859
1155	ENSG00000175582
1156	ENSG00000104728
1157	ENSG00000173262
1158	ENSG00000139437
1159	ENSG00000204371
1160	ENSG00000099817
1161	ENSG00000173020
1162	ENSG00000081237
1163	ENSG00000105711
1164	ENSG00000155629
1165	ENSG00000134198
1166	ENSG00000167863
1167	ENSG00000197353
1168	ENSG00000167522
1169	ENSG00000230641
1170	ENSG00000206149
1171	ENSG00000178028
1172	ENSG00000067560
1173	ENSG00000171316
1174	ENSG00000126391
1175	ENSG00000140511
1176	ENSG00000167100
1177	ENSG00000233093
1178	ENSG00000176018
1179	ENSG00000113141
1180	ENSG00000267488
1181	ENSG00000123395
1182	ENSG00000171552
1183	ENSG00000101460
1184	ENSG00000017260
1185	ENSG00000182551
1186	ENSG00000204120
1187	ENSG00000120063
1188	ENSG00000143226
1189	ENSG00000124535
1190	ENSG00000115816
1191	ENSG00000170889
1192	ENSG00000173209
1193	ENSG00000247081
1194	ENSG00000115652
1195	ENSG00000112062
1196	ENSG00000171241
1197	ENSG00000175061
1198	ENSG00000117360
1199	ENSG00000107968
1200	ENSG00000169857
1201	ENSG00000090565
1202	ENSG00000103335
1203	ENSG00000227242
1204	ENSG00000064961
1205	ENSG00000111145
1206	ENSG00000148362
1207	ENSG00000102390
1208	ENSG00000164808
1209	ENSG00000113916
1210	ENSG00000203875
1211	ENSG00000175309
1212	ENSG00000159445
1213	ENSG00000159840
1214	ENSG00000066777
1215	ENSG00000131876
1216	ENSG00000105426
1217	ENSG00000198824
1218	ENSG00000183283
1219	ENSG00000242992
1220	ENSG00000143256
1221	ENSG00000148343
1222	ENSG00000061936
1223	ENSG00000091542
1224	ENSG00000129197
1225	ENSG00000052841
1226	ENSG00000146858
1227	ENSG00000130816
1228	ENSG00000114115
1229	ENSG00000121851
1230	ENSG00000103876
1231	ENSG00000125779
1232	ENSG00000198814
1233	ENSG00000173545
1234	ENSG00000214765
1235	ENSG00000110944
1236	ENSG00000198887
1237	ENSG00000119408
1238	ENSG00000146535
1239	ENSG00000124357
1240	ENSG00000160211
1241	ENSG00000013441
1242	ENSG00000135596
1243	ENSG00000112511
1244	ENSG00000184206
1245	ENSG00000197122
1246	ENSG00000162729
1247	ENSG00000204745
1248	ENSG00000236279
1249	ENSG00000090520
1250	ENSG00000163386
1251	ENSG00000166454
1252	ENSG00000133169
1253	ENSG00000162434
1254	ENSG00000239665
1255	ENSG00000100614
1256	ENSG00000110852
1257	ENSG00000243554
1258	ENSG00000134884
1259	ENSG00000117020
1260	ENSG00000033867
1261	ENSG00000165716
1262	ENSG00000153071
1263	ENSG00000170962
1264	ENSG00000229308
1265	ENSG00000165702
1266	ENSG00000183688
1267	ENSG00000228606
1268	ENSG00000066926
1269	ENSG00000065413
1270	ENSG00000129292
1271	ENSG00000149100
1272	ENSG00000146112
1273	ENSG00000077585
1274	ENSG00000117643
1275	ENSG00000178458
1276	ENSG00000172992
1277	ENSG00000266714
1278	ENSG00000168256
1279	ENSG00000186111
1280	ENSG00000257557
1281	ENSG00000126860
1282	ENSG00000163516
1283	ENSG00000130706
1284	ENSG00000111863
1285	ENSG00000011600
1286	ENSG00000130921
1287	ENSG00000042062
1288	ENSG00000120798
1289	ENSG00000141503
1290	ENSG00000113083
1291	ENSG00000137145
1292	ENSG00000232021
1293	ENSG00000196843
1294	ENSG00000108604
1295	ENSG00000100031
1296	ENSG00000077232
1297	ENSG00000078808
1298	ENSG00000067082
1299	ENSG00000102595
1300	ENSG00000214530
1301	ENSG00000185559
1302	ENSG00000135363
1303	ENSG00000134202
1304	ENSG00000211734
1305	ENSG00000165899
1306	ENSG00000101412
1307	ENSG00000129353
1308	ENSG00000188647
1309	ENSG00000134313
1310	ENSG00000182534
1311	ENSG00000167077
1312	ENSG00000113384
1313	ENSG00000157992
1314	ENSG00000255717
1315	ENSG00000170100
1316	ENSG00000167797
1317	ENSG00000081377
1318	ENSG00000154305
1319	ENSG00000143149
1320	ENSG00000197971
1321	ENSG00000150594
1322	ENSG00000120616
1323	ENSG00000151893
1324	ENSG00000175054
1325	ENSG00000068650
1326	ENSG00000171611
1327	ENSG00000136936
1328	ENSG00000133321
1329	ENSG00000101082
1330	ENSG00000067048
1331	ENSG00000100219
1332	ENSG00000125454
1333	ENSG00000124875
1334	ENSG00000133318
1335	ENSG00000166681
1336	ENSG00000152601
1337	ENSG00000119242
1338	ENSG00000106052
1339	ENSG00000161547
1340	ENSG00000171530
1341	ENSG00000107779
1342	ENSG00000132383
1343	ENSG00000135045
1344	ENSG00000101464
1345	ENSG00000104067
1346	ENSG00000158850
1347	ENSG00000198399
1348	ENSG00000198830
1349	ENSG00000170323
1350	ENSG00000164897
1351	ENSG00000204472
1352	ENSG00000138468
1353	ENSG00000104979
1354	ENSG00000188820
1355	ENSG00000114738
1356	ENSG00000213445
1357	ENSG00000102890
1358	ENSG00000172037
1359	ENSG00000109854
1360	ENSG00000242574
1361	ENSG00000172053
1362	ENSG00000156650
1363	ENSG00000134597
1364	ENSG00000213563
1365	ENSG00000173511
1366	ENSG00000211787
1367	ENSG00000165458
1368	ENSG00000226149
1369	ENSG00000071073
1370	ENSG00000129460
1371	ENSG00000160111
1372	ENSG00000259330
1373	ENSG00000115307
1374	ENSG00000196782
1375	ENSG00000179361
1376	ENSG00000055483
1377	ENSG00000104687
1378	ENSG00000178732
1379	ENSG00000125484
1380	ENSG00000150681
1381	ENSG00000198805
1382	ENSG00000144152
1383	ENSG00000104341
1384	ENSG00000099308
1385	ENSG00000174083
1386	ENSG00000139921
1387	ENSG00000170074
1388	ENSG00000166483
1389	ENSG00000173726
1390	ENSG00000168066
1391	ENSG00000127838
1392	ENSG00000175130
1393	ENSG00000263164
1394	ENSG00000072571
1395	ENSG00000150403
1396	ENSG00000245904
1397	ENSG00000171490
1398	ENSG00000150782
1399	ENSG00000163221
1400	ENSG00000012822
1401	ENSG00000168701
1402	ENSG00000005955
1403	ENSG00000135185
1404	ENSG00000162585
1405	ENSG00000233355
1406	ENSG00000160613
1407	ENSG00000068383
1408	ENSG00000115232
1409	ENSG00000142864
1410	ENSG00000127947
1411	ENSG00000204524
1412	ENSG00000140830
1413	ENSG00000115762
1414	ENSG00000185651
1415	ENSG00000100351
1416	ENSG00000065054
1417	ENSG00000006114
1418	ENSG00000129968
1419	ENSG00000142207
1420	ENSG00000125898
1421	ENSG00000082068
1422	ENSG00000058866
1423	ENSG00000117298
1424	ENSG00000179914
1425	ENSG00000131051
1426	ENSG00000104660
1427	ENSG00000266371
1428	ENSG00000129277
1429	ENSG00000183963
1430	ENSG00000101353
1431	ENSG00000102572
1432	ENSG00000211747
1433	ENSG00000011478
1434	ENSG00000137078
1435	ENSG00000112195
1436	ENSG00000181788
1437	ENSG00000182048
1438	ENSG00000136231
1439	ENSG00000082074
1440	ENSG00000106571
1441	ENSG00000197879
1442	ENSG00000144645
1443	ENSG00000189266
1444	ENSG00000169696
1445	ENSG00000196814
1446	ENSG00000197301
1447	ENSG00000187688
1448	ENSG00000149218
1449	ENSG00000197846
1450	ENSG00000054118
1451	ENSG00000188868
1452	ENSG00000131626
1453	ENSG00000059804
1454	ENSG00000168159
1455	ENSG00000181163
1456	ENSG00000197457
1457	ENSG00000198843
1458	ENSG00000101104
1459	ENSG00000110080
1460	ENSG00000114654
1461	ENSG00000087206
1462	ENSG00000204482
1463	ENSG00000132341
1464	ENSG00000215630
1465	ENSG00000117115
1466	ENSG00000243317
1467	ENSG00000156508
1468	ENSG00000119004
1469	ENSG00000022840
1470	ENSG00000147044
1471	ENSG00000122218
1472	ENSG00000112996
1473	ENSG00000168936
1474	ENSG00000010539
1475	ENSG00000143933
1476	ENSG00000108448
1477	ENSG00000143514
1478	ENSG00000042980
1479	ENSG00000189283
1480	ENSG00000156990
1481	ENSG00000104897
1482	ENSG00000153575
1483	ENSG00000196449
1484	ENSG00000171033
1485	ENSG00000149476
1486	ENSG00000271335
1487	ENSG00000141543
1488	ENSG00000153561
1489	ENSG00000159884
1490	ENSG00000272377
1491	ENSG00000125970
1492	ENSG00000168309
1493	ENSG00000223478
1494	ENSG00000198589
1495	ENSG00000083520
1496	ENSG00000182872
1497	ENSG00000068831
1498	ENSG00000112983
1499	ENSG00000105819
1500	ENSG00000012223
1501	ENSG00000143450
1502	ENSG00000136932
1503	ENSG00000204420
1504	ENSG00000072778
1505	ENSG00000239219
1506	ENSG00000103381
1507	ENSG00000124831
1508	ENSG00000121579
1509	ENSG00000241127
1510	ENSG00000160703
1511	ENSG00000188191
1512	ENSG00000117450
1513	ENSG00000165272
1514	ENSG00000185340
1515	ENSG00000100416
1516	ENSG00000172757
1517	ENSG00000111261
1518	ENSG00000205220
1519	ENSG00000143409
1520	ENSG00000170006
1521	ENSG00000234545
1522	ENSG00000100154
1523	ENSG00000011454
1524	ENSG00000144744
1525	ENSG00000167476
1526	ENSG00000116127
1527	ENSG00000128989
1528	ENSG00000197170
1529	ENSG00000115446
1530	ENSG00000176978
1531	ENSG00000239944
1532	ENSG00000172057
1533	ENSG00000211817
1534	ENSG00000138798
1535	ENSG00000085563
1536	ENSG00000250878
1537	ENSG00000115687
1538	ENSG00000170515
1539	ENSG00000008517
1540	ENSG00000169519
1541	ENSG00000134909
1542	ENSG00000164691
1543	ENSG00000167005
1544	ENSG00000157833
1545	ENSG00000023909
1546	ENSG00000228393
1547	ENSG00000087502
1548	ENSG00000169239
1549	ENSG00000157870
1550	ENSG00000163449
1551	ENSG00000173542
1552	ENSG00000100139
1553	ENSG00000125249
1554	ENSG00000196954
1555	ENSG00000136048
1556	ENSG00000123144
1557	ENSG00000173210
1558	ENSG00000134954
1559	ENSG00000236671
1560	ENSG00000110321
1561	ENSG00000106089
1562	ENSG00000123684
1563	ENSG00000239961
1564	ENSG00000233554
1565	ENSG00000180667
1566	ENSG00000260916
1567	ENSG00000229666
1568	ENSG00000211746
1569	ENSG00000205581
1570	ENSG00000163156
1571	ENSG00000047617
1572	ENSG00000264278
1573	ENSG00000102109
1574	ENSG00000161677
1575	ENSG00000157680
1576	ENSG00000188677
1577	ENSG00000106034
1578	ENSG00000075945
1579	ENSG00000076108
1580	ENSG00000008018
1581	ENSG00000117322
1582	ENSG00000119862
1583	ENSG00000009413
1584	ENSG00000187145
1585	ENSG00000131013
1586	ENSG00000167483
1587	ENSG00000135655
1588	ENSG00000115942
1589	ENSG00000187080
1590	ENSG00000186792
1591	ENSG00000002586
1592	ENSG00000170043
1593	ENSG00000147316
1594	ENSG00000068697
1595	ENSG00000204642
1596	ENSG00000033627
1597	ENSG00000132740
1598	ENSG00000087274
1599	ENSG00000263563
1600	ENSG00000148120
1601	ENSG00000155366
1602	ENSG00000068308
1603	ENSG00000166707
1604	ENSG00000131188
1605	ENSG00000176903
1606	ENSG00000120333
1607	ENSG00000233684
1608	ENSG00000001461
1609	ENSG00000141759
1610	ENSG00000143369
1611	ENSG00000255733
1612	ENSG00000071909
1613	ENSG00000165006
1614	ENSG00000140600
1615	ENSG00000221983
1616	ENSG00000162910
1617	ENSG00000119636
1618	ENSG00000103111
1619	ENSG00000141873
1620	ENSG00000162775
1621	ENSG00000184863
1622	ENSG00000167491
1623	ENSG00000102401
1624	ENSG00000141446
1625	ENSG00000108405
1626	ENSG00000144893
1627	ENSG00000173889
1628	ENSG00000138279
1629	ENSG00000234912
1630	ENSG00000134243
1631	ENSG00000134352
1632	ENSG00000166165
1633	ENSG00000253350
1634	ENSG00000137409
1635	ENSG00000259719
1636	ENSG00000101182
1637	ENSG00000068615
1638	ENSG00000248510
1639	ENSG00000103249
1640	ENSG00000146223
1641	ENSG00000196277
1642	ENSG00000165731
1643	ENSG00000169241
1644	ENSG00000169583
1645	ENSG00000185624
1646	ENSG00000127586
1647	ENSG00000128266
1648	ENSG00000184990
1649	ENSG00000088179
1650	ENSG00000114353
1651	ENSG00000139428
1652	ENSG00000247735
1653	ENSG00000247627
1654	ENSG00000101265
1655	ENSG00000114933
1656	ENSG00000130222
1657	ENSG00000235531
1658	ENSG00000099942
1659	ENSG00000087842
1660	ENSG00000175221
1661	ENSG00000163510
1662	ENSG00000106868
1663	ENSG00000198728
1664	ENSG00000012211
1665	ENSG00000170542
1666	ENSG00000198856
1667	ENSG00000211584
1668	ENSG00000189013
1669	ENSG00000158828
1670	ENSG00000224032
1671	ENSG00000124164
1672	ENSG00000228474
1673	ENSG00000077150
1674	ENSG00000117281
1675	ENSG00000234978
1676	ENSG00000140391
1677	ENSG00000148334
1678	ENSG00000183020
1679	ENSG00000175471
1680	ENSG00000164620
1681	ENSG00000108846
1682	ENSG00000160584
1683	ENSG00000115085
1684	ENSG00000169129
1685	ENSG00000174748
1686	ENSG00000163736
1687	ENSG00000068366
1688	ENSG00000171621
1689	ENSG00000060339
1690	ENSG00000154473
1691	ENSG00000144677
1692	ENSG00000117280
1693	ENSG00000176124
1694	ENSG00000129559
1695	ENSG00000182472
1696	ENSG00000049656
1697	ENSG00000184465
1698	ENSG00000146463
1699	ENSG00000110696
1700	ENSG00000230176
1701	ENSG00000180596
1702	ENSG00000010270
1703	ENSG00000118046
1704	ENSG00000211450
1705	ENSG00000071967
1706	ENSG00000129993
1707	ENSG00000197746
1708	ENSG00000187239
1709	ENSG00000213977
1710	ENSG00000169031
1711	ENSG00000137876
1712	ENSG00000167657
1713	ENSG00000102054
1714	ENSG00000168615
1715	ENSG00000269893
1716	ENSG00000163950
1717	ENSG00000010327
1718	ENSG00000101940
1719	ENSG00000091409
1720	ENSG00000168056
1721	ENSG00000165169
1722	ENSG00000164346
1723	ENSG00000107949
1724	ENSG00000126215
1725	ENSG00000123091
1726	ENSG00000143761
1727	ENSG00000106153
1728	ENSG00000105185
1729	ENSG00000111817
1730	ENSG00000154710
1731	ENSG00000168938
1732	ENSG00000251636
1733	ENSG00000185359
1734	ENSG00000254614
1735	ENSG00000133030
1736	ENSG00000260792
1737	ENSG00000068796
1738	ENSG00000165923
1739	ENSG00000186480
1740	ENSG00000197959
1741	ENSG00000196476
1742	ENSG00000260239
1743	ENSG00000178467
1744	ENSG00000173660
1745	ENSG00000211829
1746	ENSG00000168876
1747	ENSG00000196152
1748	ENSG00000178988
1749	ENSG00000100335
1750	ENSG00000007520
1751	ENSG00000135838
1752	ENSG00000125875
1753	ENSG00000118855
1754	ENSG00000144199
1755	ENSG00000267361
1756	ENSG00000185262
1757	ENSG00000103994
1758	ENSG00000229056
1759	ENSG00000125505
1760	ENSG00000198954
1761	ENSG00000154429
1762	ENSG00000179241
1763	ENSG00000132849
1764	ENSG00000025770
1765	ENSG00000171206
1766	ENSG00000198771
1767	ENSG00000120738
1768	ENSG00000127993
1769	ENSG00000233369
1770	ENSG00000258461
1771	ENSG00000154917
1772	ENSG00000141101
1773	ENSG00000115165
1774	ENSG00000260844
1775	ENSG00000131002
1776	ENSG00000112335
1777	ENSG00000176393
1778	ENSG00000107341
1779	ENSG00000124006
1780	ENSG00000148180
1781	ENSG00000059122
1782	ENSG00000114904
1783	ENSG00000109814
1784	ENSG00000229444
1785	ENSG00000140264
1786	ENSG00000053371
1787	ENSG00000102230
1788	ENSG00000132967
1789	ENSG00000125743
1790	ENSG00000272468
1791	ENSG00000145685
1792	ENSG00000267045
1793	ENSG00000198478
1794	ENSG00000185621
1795	ENSG00000102981
1796	ENSG00000067704
1797	ENSG00000127511
1798	ENSG00000229988
1799	ENSG00000130303
1800	ENSG00000189221
1801	ENSG00000150977
1802	ENSG00000166887
1803	ENSG00000100075
1804	ENSG00000120963
1805	ENSG00000230850
1806	ENSG00000187837
1807	ENSG00000102024
1808	ENSG00000135316
1809	ENSG00000229807
1810	ENSG00000176273
1811	ENSG00000087152
1812	ENSG00000122034
1813	ENSG00000090061
1814	ENSG00000100632
1815	ENSG00000148943
1816	ENSG00000146416
1817	ENSG00000205670
1818	ENSG00000011304
1819	ENSG00000248309
1820	ENSG00000164919
1821	ENSG00000237702
1822	ENSG00000136045
1823	ENSG00000102010
1824	ENSG00000115758
1825	ENSG00000230576
1826	ENSG00000102901
1827	ENSG00000142227
1828	ENSG00000100823
1829	ENSG00000090975
1830	ENSG00000256050
1831	ENSG00000152495
1832	ENSG00000224691
1833	ENSG00000173113
1834	ENSG00000139746
1835	ENSG00000070214
1836	ENSG00000026025
1837	ENSG00000197892
1838	ENSG00000213339
1839	ENSG00000163877
1840	ENSG00000119655
1841	ENSG00000130755
1842	ENSG00000166012
1843	ENSG00000138030
1844	ENSG00000151148
1845	ENSG00000224855
1846	ENSG00000164924
1847	ENSG00000058668
1848	ENSG00000064115
1849	ENSG00000125885
1850	ENSG00000134250
1851	ENSG00000111679
1852	ENSG00000166411
1853	ENSG00000168710
1854	ENSG00000152223
1855	ENSG00000042493
1856	ENSG00000127954
1857	ENSG00000125827
1858	ENSG00000095739
1859	ENSG00000185222
1860	ENSG00000117984
1861	ENSG00000239900
1862	ENSG00000111860
1863	ENSG00000153487
1864	ENSG00000049246
1865	ENSG00000205045
1866	ENSG00000155115
1867	ENSG00000211710
1868	ENSG00000176108
1869	ENSG00000137492
1870	ENSG00000184900
1871	ENSG00000155100
1872	ENSG00000136930
1873	ENSG00000166557
1874	ENSG00000197147
1875	ENSG00000170113
1876	ENSG00000096433
1877	ENSG00000166272
1878	ENSG00000050628
1879	ENSG00000237529
1880	ENSG00000110958
1881	ENSG00000171291
1882	ENSG00000072135
1883	ENSG00000167106
1884	ENSG00000135847
1885	ENSG00000238227
1886	ENSG00000148110
1887	ENSG00000128294
1888	ENSG00000156642
1889	ENSG00000133624
1890	ENSG00000138035
1891	ENSG00000048405
1892	ENSG00000270055
1893	ENSG00000257702
1894	ENSG00000124406
1895	ENSG00000160310
1896	ENSG00000119421
1897	ENSG00000180914
1898	ENSG00000122705
1899	ENSG00000232645
1900	ENSG00000198753
1901	ENSG00000164031
1902	ENSG00000258590
1903	ENSG00000163590
1904	ENSG00000214535
1905	ENSG00000198055
1906	ENSG00000121797
1907	ENSG00000143119
1908	ENSG00000197299
1909	ENSG00000160180
1910	ENSG00000112308
1911	ENSG00000103495
1912	ENSG00000158715
1913	ENSG00000147677
1914	ENSG00000246366
1915	ENSG00000237484
1916	ENSG00000040531
1917	ENSG00000137312
1918	ENSG00000158109
1919	ENSG00000056586
1920	ENSG00000169727
1921	ENSG00000267373
1922	ENSG00000257103
1923	ENSG00000183495
1924	ENSG00000129472
1925	ENSG00000265399
1926	ENSG00000134291
1927	ENSG00000116678
1928	ENSG00000167962
1929	ENSG00000115318
1930	ENSG00000117480
1931	ENSG00000157637
1932	ENSG00000140395
1933	ENSG00000186314
1934	ENSG00000132300
1935	ENSG00000187193
1936	ENSG00000069535
1937	ENSG00000144843
1938	ENSG00000132153
1939	ENSG00000239445
1940	ENSG00000138834
1941	ENSG00000174842
1942	ENSG00000111885
1943	ENSG00000178074
1944	ENSG00000138449
1945	ENSG00000093167
1946	ENSG00000132915
1947	ENSG00000197724
1948	ENSG00000124177
1949	ENSG00000129538
1950	ENSG00000145912
1951	ENSG00000100380
1952	ENSG00000134109
1953	ENSG00000114374
1954	ENSG00000138821
1955	ENSG00000123472
1956	ENSG00000131748
1957	ENSG00000173068
1958	ENSG00000089127
1959	ENSG00000100353
1960	ENSG00000143499
1961	ENSG00000087237
1962	ENSG00000143110
1963	ENSG00000151422
1964	ENSG00000159335
1965	ENSG00000188536
1966	ENSG00000110851
1967	ENSG00000146834
1968	ENSG00000211801
1969	ENSG00000121281
1970	ENSG00000178952
1971	ENSG00000137101
1972	ENSG00000165724
1973	ENSG00000172893
1974	ENSG00000142192
1975	ENSG00000117461
1976	ENSG00000124098
1977	ENSG00000197081
1978	ENSG00000073849
1979	ENSG00000138867
1980	ENSG00000211821
1981	ENSG00000099337
1982	ENSG00000100721
1983	ENSG00000138587
1984	ENSG00000145740
1985	ENSG00000224565
1986	ENSG00000171604
1987	ENSG00000115170
1988	ENSG00000106460
1989	ENSG00000095574
1990	ENSG00000183808
1991	ENSG00000107819
1992	ENSG00000008282
1993	ENSG00000185404
1994	ENSG00000176170
1995	ENSG00000181704
1996	ENSG00000128973
1997	ENSG00000085832
1998	ENSG00000265800
[truncated: 11,447 more rows]
